# Supplementary material for: Shade Avoidance and Light Foraging of a Clonal Woody Species, Pachysandra terminalis
Source: Plants (Basel). 2021 Apr 20;10(4):809. doi: 10.3390/plants10040809 (PMC8074284; doi:10.3390/plants10040809)
Supplement: Supplementary file 1 [file plants-10-00809-s001.zip]

Archive with 6 entries (6 files):
- data/data.csv
- pictures/dense_04_01_koyama_2020_1001_IMGP8854.JPG
- pictures/fruits_koyama2020_1001_IMGP8801.JPG
- pictures/sparse_09_01_koyama2020_1001_IMGP8839.JPG
- pictures/thick_rhizome_koyama_2020_1018_IMGP8929.JPG
- pictures/thin_rhizome_koyama_2020_1018_IMGP8933.JPG
