# Supplementary material for: Shade Avoidance and Light Foraging of a Clonal Woody Species, Pachysandra terminalis
Source: Plants (Basel). 2021 Apr 20;10(4):809. doi: 10.3390/plants10040809 (PMC8074284; doi:10.3390/plants10040809)
Supplement: Supplementary file 1 [file plants-10-00809-s001.zip › data/data.csv]

Pachysandra2020	Investigator	Symbol	Unit	Definition	data_ID	site_ID	plot_ID	subplot_ID	openness_may	ramet_spring	ramet_with_flower_bud	flower_female	flower_male	height_ramet_july	ramet_ID_july	leaf_ID_july	indiv_leaf_area_july	ramet_oct	ramet_ID_petiole_oct	petiole_length_oct	mass_foliage_oct	mass_abovegound_stem	belowground_thin_mass_1m_sample	belowground_thick_mass_1m_sample	belowground_thin_mass_rest	belowground_thick_mass_rest
Pachysandra terminalis	Risa IWABE, Riko KOMAMURA , Kohei KOYAMA in 2020	site_ID	ID	F: Forest of Obihiro, H: Hokkaido Obihiro Agricultural High School	1	F	1	01_01	14.700000000000000000000000000000	120.000000000000000000000000000000	0.000000000000000000000000000000
		plot_ID	ID		2	F	1	01_01						35.100000000000000000000000000000
		subplot_ID	ID	Field code is used in field note or field label (appear in photographs) .	3	F	1	01_01						15.000000000000000000000000000000
		openness_may	%	canopy openness _CanopOn2	4	F	1	01_01						35.100000000000000000000000000000
		ramet_spring	count	Number of ramets in each subplot in Spring (Apr-May)	5	F	1	01_01						27.400000000000000000000000000000
		ramet_with_flower_bud	count	Number of ramets with at least one flower bud in each subplot	6	F	1	01_01						29.500000000000000000000000000000
		flower_female	count	Number of female flowers in each subplot	7	F	1	01_01						22.000000000000000000000000000000
		flower_male	count	Number of male flowers in each subplot	8	F	1	01_01						33.500000000000000000000000000000
		height_ramet_july	cm	Height of ramet	9	F	1	01_01						27.500000000000000000000000000000
		ramet_ID_july	ID		10	F	1	01_01						21.400000000000000000000000000000
		leaf_ID_july	ID		11	F	1	01_01						27.000000000000000000000000000000
		indiv_leaf_area_july	cm2	Individual leaf area in July	12	F	1	01_01							1_1_1	1.000000000000000000000000000000	10.727362057777800000000000000000
		ramet_oct	count	Number of ramets in each subplot in October	13	F	1	01_01							1_1_1	2.000000000000000000000000000000	8.918906893333330000000000000000
		ramet_ID_petiole_oct	ID		14	F	1	01_01							1_1_1	3.000000000000000000000000000000	6.496689515555560000000000000000
		petiole_length_oct	cm	Petiole length in October	15	F	1	01_01							1_1_1	4.000000000000000000000000000000	4.164077693333330000000000000000
		mass_foliage_oct	g	Total dry mass of foliage for each subplot	16	F	1	01_01							1_1_1	5.000000000000000000000000000000	2.599708062222220000000000000000
		mass_abovegound_stem	g		17	F	1	01_01							1_1_1	6.000000000000000000000000000000	1.195911586666670000000000000000
		belowground_thin_mass_1m_sample	g		18	F	1	01_01							1_1_1	7.000000000000000000000000000000	11.690155831111100000000000000000
		belowground_thick_mass_1m_sample	g		19	F	1	01_01							1_1_1	8.000000000000000000000000000000	8.871451791111110000000000000000
		belowground_thin_mass_rest	g		20	F	1	01_01							1_1_1	9.000000000000000000000000000000	11.550586217777800000000000000000
		belowground_thick_mass_rest	g		21	F	1	01_01							1_1_1	10.000000000000000000000000000000	11.025497662222200000000000000000
					22	F	1	01_01							1_1_1	11.000000000000000000000000000000	9.327364857777780000000000000000
					23	F	1	01_01							1_1_1	12.000000000000000000000000000000	3.819777306666670000000000000000
					24	F	1	01_01							1_1_1	13.000000000000000000000000000000	2.995621248888890000000000000000
					25	F	1	01_01							1_1_1	14.000000000000000000000000000000	1.345660391111110000000000000000
					26	F	1	01_01							1_1_1	15.000000000000000000000000000000	6.678194528888890000000000000000
					27	F	1	01_01							1_1_1	16.000000000000000000000000000000	6.301779511111110000000000000000
					28	F	1	01_01							1_1_1	17.000000000000000000000000000000	5.996260408888890000000000000000
					29	F	1	01_01							1_1_1	18.000000000000000000000000000000	5.600132168888890000000000000000
					30	F	1	01_01							1_1_1	19.000000000000000000000000000000	6.335256146666670000000000000000
					31	F	1	01_01							1_1_1	20.000000000000000000000000000000	4.777051377777780000000000000000
					32	F	1	01_01							1_1_2	21.000000000000000000000000000000	9.698618595555550000000000000000
					33	F	1	01_01							1_1_2	22.000000000000000000000000000000	12.121266080000000000000000000000
					34	F	1	01_01							1_1_2	23.000000000000000000000000000000	10.089442186666700000000000000000
					35	F	1	01_01							1_1_2	24.000000000000000000000000000000	12.851730568888900000000000000000
					36	F	1	01_01							1_1_2	25.000000000000000000000000000000	0.549532951111111000000000000000
					37	F	1	01_01							1_1_2	26.000000000000000000000000000000	0.985231004444444000000000000000
					38	F	1	01_01							1_1_2	27.000000000000000000000000000000	1.385373573333330000000000000000
					39	F	1	01_01							1_1_2	28.000000000000000000000000000000	3.324652848888890000000000000000
					40	F	1	01_01							1_1_2	29.000000000000000000000000000000	4.972248120000000000000000000000
					41	F	1	01_01							1_1_2	30.000000000000000000000000000000	8.365287928888890000000000000000
					42	F	1	01_01							1_1_2	31.000000000000000000000000000000	9.552884120000000000000000000000
					43	F	1	01_01							1_1_2	32.000000000000000000000000000000	11.341984484444400000000000000000
					44	F	1	01_01							1_1_2	33.000000000000000000000000000000	17.714516542222200000000000000000
					45	F	1	01_01							1_1_2	34.000000000000000000000000000000	17.873942746666700000000000000000
					46	F	1	01_01							1_1_2	35.000000000000000000000000000000	15.386205786666700000000000000000
					47	F	1	01_01							1_1_2	36.000000000000000000000000000000	15.793015008888900000000000000000
					48	F	1	01_01							1_1_2	37.000000000000000000000000000000	6.194898004444440000000000000000
					49	F	1	01_01							1_1_2	38.000000000000000000000000000000	4.333611404444440000000000000000
					50	F	1	01_01							1_1_2	39.000000000000000000000000000000	13.929362822222200000000000000000
					51	F	1	01_01							1_1_2	40.000000000000000000000000000000	12.337896471111100000000000000000
					52	F	1	01_01							1_1_2	41.000000000000000000000000000000	10.268581613333300000000000000000
					53	F	1	01_01							1_1_2	42.000000000000000000000000000000	1.372613742222220000000000000000
					54	F	1	01_01							1_1_2	43.000000000000000000000000000000	13.956961333333300000000000000000
					55	F	1	01_01							1_1_2	44.000000000000000000000000000000	13.307858688888900000000000000000
					56	F	1	01_01							1_1_3	45.000000000000000000000000000000	14.154882084444400000000000000000
					57	F	1	01_01							1_1_3	46.000000000000000000000000000000	14.683411493333300000000000000000
					58	F	1	01_01							1_1_3	47.000000000000000000000000000000	13.793807537777800000000000000000
					59	F	1	01_01							1_1_3	48.000000000000000000000000000000	11.890442168888900000000000000000
					60	F	1	01_01							1_1_3	49.000000000000000000000000000000	15.738104724444400000000000000000
					61	F	1	01_01							1_1_3	50.000000000000000000000000000000	9.827005435555560000000000000000
					62	F	1	01_01							1_1_3	51.000000000000000000000000000000	14.732515337777800000000000000000
					63	F	1	01_01							1_1_3	52.000000000000000000000000000000	11.304708573333300000000000000000
					64	F	1	01_01							1_1_3	53.000000000000000000000000000000	7.287799044444440000000000000000
					65	F	1	01_01							1_1_3	54.000000000000000000000000000000	8.220987142222220000000000000000
					66	F	1	01_01							1_1_3	55.000000000000000000000000000000	8.457187386666670000000000000000
					67	F	1	01_01							1_1_3	56.000000000000000000000000000000	8.520126328888890000000000000000
					68	F	1	01_01							1_1_3	57.000000000000000000000000000000	10.965712835555600000000000000000
					69	F	1	01_01							1_1_3	58.000000000000000000000000000000	12.482483995555600000000000000000
					70	F	1	01_01							1_1_3	59.000000000000000000000000000000	8.592025826666670000000000000000
					71	F	1	01_01							1_1_3	60.000000000000000000000000000000	5.786296671111110000000000000000
					72	F	1	01_01							1_1_3	61.000000000000000000000000000000	4.130744426666670000000000000000
					73	F	1	01_01							1_1_3	62.000000000000000000000000000000	5.177839106666670000000000000000
					74	F	1	01_01							1_1_3	63.000000000000000000000000000000	3.931676724444440000000000000000
					75	F	1	01_01							1_1_3	64.000000000000000000000000000000	1.322076208888890000000000000000
					76	F	1	01_01							1_1_4	65.000000000000000000000000000000	9.206433200000000000000000000000
					77	F	1	01_01							1_1_4	66.000000000000000000000000000000	8.418406102222220000000000000000
					78	F	1	01_01							1_1_4	67.000000000000000000000000000000	8.230521173333330000000000000000
					79	F	1	01_01							1_1_4	68.000000000000000000000000000000	7.797547128888890000000000000000
					80	F	1	01_01							1_1_4	69.000000000000000000000000000000	8.765358813333330000000000000000
					81	F	1	01_01							1_1_4	70.000000000000000000000000000000	5.590884875555560000000000000000
					82	F	1	01_01							1_1_4	71.000000000000000000000000000000	6.301922880000000000000000000000
					83	F	1	01_01							1_1_4	72.000000000000000000000000000000	5.224003888888890000000000000000
					84	F	1	01_01							1_1_4	73.000000000000000000000000000000	1.874189800000000000000000000000
					85	F	1	01_01							1_1_4	74.000000000000000000000000000000	1.490893075555560000000000000000
					86	F	1	01_01							1_1_4	75.000000000000000000000000000000	0.483153155555556000000000000000
					87	F	1	01_01							1_1_4	76.000000000000000000000000000000	6.374969328888890000000000000000
					88	F	1	01_01							1_1_4	77.000000000000000000000000000000	8.482491995555560000000000000000
					89	F	1	01_01							1_1_4	78.000000000000000000000000000000	7.452243160000000000000000000000
					90	F	1	01_01							1_1_4	79.000000000000000000000000000000	8.981057306666670000000000000000
					91	F	1	01_01							1_1_4	80.000000000000000000000000000000	10.482129573333300000000000000000
					92	F	1	01_01							1_1_4	81.000000000000000000000000000000	9.631450271111110000000000000000
					93	F	1	01_01							1_1_4	82.000000000000000000000000000000	6.985075635555560000000000000000
					94	F	1	01_01							1_1_4	83.000000000000000000000000000000	3.599347640000000000000000000000
					95	F	1	01_01							1_1_4	84.000000000000000000000000000000	2.554618546666670000000000000000
					96	F	1	01_01							1_1_4	85.000000000000000000000000000000	0.836199044444444000000000000000
					97	F	1	01_01							1_1_5	86.000000000000000000000000000000	12.266498764444400000000000000000
					98	F	1	01_01							1_1_5	87.000000000000000000000000000000	11.233239182222200000000000000000
					99	F	1	01_01							1_1_5	88.000000000000000000000000000000	12.580620000000000000000000000000
					100	F	1	01_01							1_1_5	89.000000000000000000000000000000	10.162990426666700000000000000000
					101	F	1	01_01							1_1_5	90.000000000000000000000000000000	12.859185751111100000000000000000
					102	F	1	01_01							1_1_5	91.000000000000000000000000000000	13.280403546666700000000000000000
					103	F	1	01_01							1_1_5	92.000000000000000000000000000000	8.435251946666670000000000000000
					104	F	1	01_01							1_1_5	93.000000000000000000000000000000	9.601772911111110000000000000000
					105	F	1	01_01							1_1_5	94.000000000000000000000000000000	5.612461893333330000000000000000
					106	F	1	01_01							1_1_5	95.000000000000000000000000000000	2.942072968888890000000000000000
					107	F	1	01_01							1_1_5	96.000000000000000000000000000000	1.327882648888890000000000000000
					108	F	1	01_01							1_1_5	97.000000000000000000000000000000	13.251084608888900000000000000000
					109	F	1	01_01							1_1_5	98.000000000000000000000000000000	12.102628124444400000000000000000
					110	F	1	01_01							1_1_5	99.000000000000000000000000000000	11.671804613333300000000000000000
					111	F	1	01_01							1_1_5	100.000000000000000000000000000000	13.075744457777800000000000000000
					112	F	1	01_01							1_1_5	101.000000000000000000000000000000	14.176602471111100000000000000000
					113	F	1	01_01							1_1_5	102.000000000000000000000000000000	10.099621377777800000000000000000
					114	F	1	01_01							1_1_5	103.000000000000000000000000000000	8.351166093333330000000000000000
					115	F	1	01_01							1_1_5	104.000000000000000000000000000000	5.372390688888890000000000000000
					116	F	1	01_01							1_1_5	105.000000000000000000000000000000	2.488883911111110000000000000000
					117	F	1	01_01							1_1_5	106.000000000000000000000000000000	0.913259822222222000000000000000
					118	F	1	01_02	16.200000000000000000000000000000	142.000000000000000000000000000000	3.000000000000000000000000000000							182.000000000000000000000000000000			94.400000000000000000000000000000	91.380000000000000000000000000000	1.570000000000000000000000000000	3.370000000000000000000000000000	87.490000000000000000000000000000	301.000000000000000000000000000000
					119	F	1	01_02						17.600000000000000000000000000000
					120	F	1	01_02						31.800000000000000000000000000000
					121	F	1	01_02						25.300000000000000000000000000000
					122	F	1	01_02						29.000000000000000000000000000000
					123	F	1	01_02						29.000000000000000000000000000000
					124	F	1	01_02						23.500000000000000000000000000000
					125	F	1	01_02						35.000000000000000000000000000000
					126	F	1	01_02						24.700000000000000000000000000000
					127	F	1	01_02						19.600000000000000000000000000000
					128	F	1	01_02						31.300000000000000000000000000000
					129	F	1	01_02				4.000000000000000000000000000000	20.000000000000000000000000000000
					130	F	1	01_02				3.000000000000000000000000000000	24.000000000000000000000000000000
					131	F	1	01_02				3.000000000000000000000000000000	16.000000000000000000000000000000
					132	F	1	01_02
					133	F	1	01_02
					134	F	1	01_02							1_2_1	107.000000000000000000000000000000	4.448019777777780000000000000000
					135	F	1	01_02							1_2_1	108.000000000000000000000000000000	6.112030786666670000000000000000
					136	F	1	01_02							1_2_1	109.000000000000000000000000000000	5.561350884444440000000000000000
					137	F	1	01_02							1_2_1	110.000000000000000000000000000000	6.729305537777780000000000000000
					138	F	1	01_02							1_2_1	111.000000000000000000000000000000	6.341922800000000000000000000000
					139	F	1	01_02							1_2_1	112.000000000000000000000000000000	6.528445724444440000000000000000
					140	F	1	01_02							1_2_1	113.000000000000000000000000000000	5.307444582222220000000000000000
					141	F	1	01_02							1_2_1	114.000000000000000000000000000000	8.833745773333330000000000000000
					142	F	1	01_02							1_2_1	115.000000000000000000000000000000	9.842489275555560000000000000000
					143	F	1	01_02							1_2_1	116.000000000000000000000000000000	9.251952822222220000000000000000
					144	F	1	01_02							1_2_1	117.000000000000000000000000000000	10.391305382222200000000000000000
					145	F	1	01_02							1_2_1	118.000000000000000000000000000000	10.438688800000000000000000000000
					146	F	1	01_02							1_2_1	119.000000000000000000000000000000	7.585791280000000000000000000000
					147	F	1	01_02							1_2_1	120.000000000000000000000000000000	6.465148360000000000000000000000
					148	F	1	01_02							1_2_1	121.000000000000000000000000000000	5.318268933333330000000000000000
					149	F	1	01_02							1_2_1	122.000000000000000000000000000000	2.977556768888890000000000000000
					150	F	1	01_02							1_2_1	123.000000000000000000000000000000	6.263715071111110000000000000000
					151	F	1	01_02							1_2_2	124.000000000000000000000000000000	8.794749435555560000000000000000
					152	F	1	01_02							1_2_2	125.000000000000000000000000000000	11.010587297777800000000000000000
					153	F	1	01_02							1_2_2	126.000000000000000000000000000000	12.278255013333300000000000000000
					154	F	1	01_02							1_2_2	127.000000000000000000000000000000	10.245929328888900000000000000000
					155	F	1	01_02							1_2_2	128.000000000000000000000000000000	10.462703088888900000000000000000
					156	F	1	01_02							1_2_2	129.000000000000000000000000000000	9.904496320000000000000000000000
					157	F	1	01_02							1_2_2	130.000000000000000000000000000000	5.494899404444440000000000000000
					158	F	1	01_02							1_2_2	131.000000000000000000000000000000	3.394258444444440000000000000000
					159	F	1	01_02							1_2_2	132.000000000000000000000000000000	1.865229244444440000000000000000
					160	F	1	01_02							1_2_2	133.000000000000000000000000000000	7.908442964444440000000000000000
					161	F	1	01_02							1_2_2	134.000000000000000000000000000000	8.418262733333330000000000000000
					162	F	1	01_02							1_2_2	135.000000000000000000000000000000	8.482276942222220000000000000000
					163	F	1	01_02							1_2_2	136.000000000000000000000000000000	8.814534342222220000000000000000
					164	F	1	01_02							1_2_2	137.000000000000000000000000000000	7.500056684444440000000000000000
					165	F	1	01_02							1_2_2	138.000000000000000000000000000000	6.714180120000000000000000000000
					166	F	1	01_02							1_2_2	139.000000000000000000000000000000	6.113106053333330000000000000000
					167	F	1	01_02							1_2_2	140.000000000000000000000000000000	4.677840106666670000000000000000
					168	F	1	01_02							1_2_2	141.000000000000000000000000000000	3.208667417777780000000000000000
					169	F	1	01_02							1_2_2	142.000000000000000000000000000000	2.407091960000000000000000000000
					170	F	1	01_02							1_2_2	143.000000000000000000000000000000	0.499425524444444000000000000000
					171	F	1	01_02							1_2_3	144.000000000000000000000000000000	9.199408124444440000000000000000
					172	F	1	01_02							1_2_3	145.000000000000000000000000000000	8.697115222222220000000000000000
					173	F	1	01_02							1_2_3	146.000000000000000000000000000000	10.235248346666700000000000000000
					174	F	1	01_02							1_2_3	147.000000000000000000000000000000	10.322488315555600000000000000000
					175	F	1	01_02							1_2_3	148.000000000000000000000000000000	10.516466422222200000000000000000
					176	F	1	01_02							1_2_3	149.000000000000000000000000000000	9.344139017777780000000000000000
					177	F	1	01_02							1_2_3	150.000000000000000000000000000000	9.535393115555560000000000000000
					178	F	1	01_02							1_2_3	151.000000000000000000000000000000	6.520417066666670000000000000000
					179	F	1	01_02							1_2_3	152.000000000000000000000000000000	4.459417604444440000000000000000
					180	F	1	01_02							1_2_3	153.000000000000000000000000000000	2.393543600000000000000000000000
					181	F	1	01_02							1_2_3	154.000000000000000000000000000000	0.827381857777778000000000000000
					182	F	1	01_02							1_2_3	155.000000000000000000000000000000	9.809514431111110000000000000000
					183	F	1	01_02							1_2_3	156.000000000000000000000000000000	9.889227533333330000000000000000
					184	F	1	01_02							1_2_3	157.000000000000000000000000000000	10.010302560000000000000000000000
					185	F	1	01_02							1_2_3	158.000000000000000000000000000000	10.711949902222200000000000000000
					186	F	1	01_02							1_2_3	159.000000000000000000000000000000	10.720265297777800000000000000000
					187	F	1	01_02							1_2_3	160.000000000000000000000000000000	8.485216004444440000000000000000
					188	F	1	01_02							1_2_3	161.000000000000000000000000000000	6.990236915555560000000000000000
					189	F	1	01_02							1_2_3	162.000000000000000000000000000000	5.055043653333330000000000000000
					190	F	1	01_02							1_2_3	163.000000000000000000000000000000	4.113755213333330000000000000000
					191	F	1	01_02							1_2_3	164.000000000000000000000000000000	1.951537315555560000000000000000
					192	F	1	01_02							1_2_3	165.000000000000000000000000000000	0.681432328888889000000000000000
					193	F	1	01_02							1_2_4	166.000000000000000000000000000000	9.102347386666670000000000000000
					194	F	1	01_02							1_2_4	167.000000000000000000000000000000	9.469586795555560000000000000000
					195	F	1	01_02							1_2_4	168.000000000000000000000000000000	11.141769831111100000000000000000
					196	F	1	01_02							1_2_4	169.000000000000000000000000000000	11.487432222222200000000000000000
					197	F	1	01_02							1_2_4	170.000000000000000000000000000000	10.733025128888900000000000000000
					198	F	1	01_02							1_2_4	171.000000000000000000000000000000	10.586717177777800000000000000000
					199	F	1	01_02							1_2_4	172.000000000000000000000000000000	7.035971591111110000000000000000
					200	F	1	01_02							1_2_4	173.000000000000000000000000000000	6.903427053333330000000000000000
					201	F	1	01_02							1_2_4	174.000000000000000000000000000000	3.241068786666670000000000000000
					202	F	1	01_02							1_2_4	175.000000000000000000000000000000	1.665444697777780000000000000000
					203	F	1	01_02							1_2_4	176.000000000000000000000000000000	0.597919951111111000000000000000
					204	F	1	01_02							1_2_4	177.000000000000000000000000000000	11.753811617777800000000000000000
					205	F	1	01_02							1_2_4	178.000000000000000000000000000000	10.183277124444400000000000000000
					206	F	1	01_02							1_2_4	179.000000000000000000000000000000	11.643560942222200000000000000000
					207	F	1	01_02							1_2_4	180.000000000000000000000000000000	11.543131035555600000000000000000
					208	F	1	01_02							1_2_4	181.000000000000000000000000000000	10.196897168888900000000000000000
					209	F	1	01_02							1_2_4	182.000000000000000000000000000000	8.401130151111110000000000000000
					210	F	1	01_02							1_2_4	183.000000000000000000000000000000	12.372950164444400000000000000000
					211	F	1	01_02							1_2_4	184.000000000000000000000000000000	7.463067511111110000000000000000
					212	F	1	01_02							1_2_4	185.000000000000000000000000000000	4.179704902222220000000000000000
					213	F	1	01_02							1_2_4	186.000000000000000000000000000000	2.789313417777780000000000000000
					214	F	1	01_02							1_2_4	187.000000000000000000000000000000	1.335194462222220000000000000000
					215	F	1	01_02							1_2_5	188.000000000000000000000000000000	11.117827226666700000000000000000
					216	F	1	01_02							1_2_5	189.000000000000000000000000000000	11.506213546666700000000000000000
					217	F	1	01_02							1_2_5	190.000000000000000000000000000000	11.612234840000000000000000000000
					218	F	1	01_02							1_2_5	191.000000000000000000000000000000	11.461625822222200000000000000000
					219	F	1	01_02							1_2_5	192.000000000000000000000000000000	9.720052244444440000000000000000
					220	F	1	01_02							1_2_5	193.000000000000000000000000000000	8.683136755555560000000000000000
					221	F	1	01_02							1_2_5	194.000000000000000000000000000000	8.751452031111110000000000000000
					222	F	1	01_02							1_2_5	195.000000000000000000000000000000	6.278912173333330000000000000000
					223	F	1	01_02							1_2_5	196.000000000000000000000000000000	4.258772844444440000000000000000
					224	F	1	01_02							1_2_5	197.000000000000000000000000000000	1.697200906666670000000000000000
					225	F	1	01_02							1_2_5	198.000000000000000000000000000000	9.610733466666670000000000000000
					226	F	1	01_02							1_2_5	199.000000000000000000000000000000	8.968154106666670000000000000000
					227	F	1	01_02							1_2_5	200.000000000000000000000000000000	12.112448893333300000000000000000
					228	F	1	01_02							1_2_5	201.000000000000000000000000000000	10.989081964444400000000000000000
					229	F	1	01_02							1_2_5	202.000000000000000000000000000000	12.005137280000000000000000000000
					230	F	1	01_02							1_2_5	203.000000000000000000000000000000	11.607073560000000000000000000000
					231	F	1	01_02							1_2_5	204.000000000000000000000000000000	9.937757902222220000000000000000
					232	F	1	01_02							1_2_5	205.000000000000000000000000000000	7.264501600000000000000000000000
					233	F	1	01_02							1_2_5	206.000000000000000000000000000000	5.682425911111110000000000000000
					234	F	1	01_02							1_2_5	207.000000000000000000000000000000	3.089957977777780000000000000000
					235	F	1	01_02							1_2_5	208.000000000000000000000000000000	1.135481600000000000000000000000
					236	F	1	01_02
					237	F	1	01_02
					238	F	1	01_02
					239	F	1	01_02
					240	F	1	01_02
					241	F	1	01_02
					242	F	1	01_02
					243	F	1	01_02
					244	F	1	01_02
					245	F	1	01_02
					246	F	1	01_02
					247	F	1	01_02
					248	F	1	01_02
					249	F	1	01_02
					250	F	1	01_02
					251	F	1	01_02
					252	F	1	01_02
					253	F	1	01_02
					254	F	1	01_02
					255	F	1	01_02
					256	F	1	01_02
					257	F	1	01_02
					258	F	1	01_02
					259	F	1	01_02
					260	F	1	01_02
					261	F	1	01_02
					262	F	1	01_02
					263	F	1	01_02
					264	F	1	01_02
					265	F	1	01_02
					266	F	1	01_02
					267	F	1	01_02
					268	F	1	01_02
					269	F	1	01_02
					270	F	1	01_02
					271	F	1	01_02
					272	F	1	01_02
					273	F	1	01_02
					274	F	1	01_02
					275	F	1	01_02
					276	F	1	01_02
					277	F	1	01_02
					278	F	1	01_02
					279	F	1	01_02
					280	F	1	01_02
					281	F	1	01_02
					282	F	1	01_02
					283	F	1	01_02
					284	F	1	01_02
					285	F	1	01_02
					286	F	1	01_02
					287	F	1	01_02
					288	F	1	01_02
					289	F	1	01_02
					290	F	1	01_02
					291	F	1	01_02
					292	F	1	01_02
					293	F	1	01_02
					294	F	1	01_02
					295	F	1	01_02
					296	F	1	01_02
					297	F	1	01_02
					298	F	1	01_02
					299	F	1	01_02
					300	F	1	01_02
					301	F	1	01_02
					302	F	1	01_02
					303	F	1	01_02
					304	F	1	01_02
					305	F	1	01_02
					306	F	1	01_02
					307	F	1	01_02
					308	F	1	01_02
					309	F	1	01_02
					310	F	1	01_02
					311	F	1	01_02
					312	F	1	01_02
					313	F	1	01_02
					314	F	1	01_02
					315	F	1	01_02
					316	F	1	01_02
					317	F	1	01_02
					318	F	1	01_02
					319	F	1	01_02
					320	F	1	01_02
					321	F	1	01_02
					322	F	1	01_02
					323	F	1	01_02
					324	F	1	01_02
					325	F	1	01_02
					326	F	1	01_02
					327	F	1	01_02
					328	F	1	01_02
					329	F	1	01_02
					330	F	1	01_02
					331	F	1	01_02
					332	F	1	01_02
					333	F	1	01_02
					334	F	1	01_02
					335	F	1	01_02
					336	F	1	01_02
					337	F	1	01_02											01_2_ramet1	0.768350000000000000000000000000
					338	F	1	01_02											01_2_ramet1	1.593850000000000000000000000000
					339	F	1	01_02											01_2_ramet1	1.758950000000000000000000000000
					340	F	1	01_02											01_2_ramet2	1.333500000000000000000000000000
					341	F	1	01_02											01_2_ramet2	1.866900000000000000000000000000
					342	F	1	01_02											01_2_ramet2	1.905000000000000000000000000000
					343	F	1	01_02											01_2_ramet3	2.057400000000000000000000000000
					344	F	1	01_02											01_2_ramet3	1.454150000000000000000000000000
					345	F	1	01_02											01_2_ramet3	2.139950000000000000000000000000
					346	F	1	01_02											01_2_ramet4	1.625600000000000000000000000000
					347	F	1	01_02											01_2_ramet4	1.581150000000000000000000000000
					348	F	1	01_02											01_2_ramet4	2.070100000000000000000000000000
					349	F	1	01_02											01_2_ramet5	1.314450000000000000000000000000
					350	F	1	01_02											01_2_ramet5	1.600200000000000000000000000000
					351	F	1	01_02											01_2_ramet5	1.714500000000000000000000000000
					352	F	2	02_01	15.900000000000000000000000000000	69.000000000000000000000000000000	0.000000000000000000000000000000							65.000000000000000000000000000000			16.880000000000000000000000000000	22.620000000000000000000000000000	1.300000000000000000000000000000	2.720000000000000000000000000000	62.080000000000000000000000000000	11.740000000000000000000000000000
					353	F	2	02_01						16.500000000000000000000000000000
					354	F	2	02_01						15.900000000000000000000000000000
					355	F	2	02_01						17.900000000000000000000000000000
					356	F	2	02_01						15.800000000000000000000000000000
					357	F	2	02_01						20.500000000000000000000000000000
					358	F	2	02_01						17.800000000000000000000000000000
					359	F	2	02_01						22.000000000000000000000000000000
					360	F	2	02_01						16.100000000000000000000000000000
					361	F	2	02_01						17.100000000000000000000000000000
					362	F	2	02_01						17.500000000000000000000000000000
					363	F	2	02_01						18.500000000000000000000000000000
					364	F	2	02_01							2_1_1	209.000000000000000000000000000000	4.831388186666670000000000000000
					365	F	2	02_01							2_1_1	210.000000000000000000000000000000	4.404579004444440000000000000000
					366	F	2	02_01							2_1_1	211.000000000000000000000000000000	5.990167231111110000000000000000
					367	F	2	02_01							2_1_1	212.000000000000000000000000000000	5.261924960000000000000000000000
					368	F	2	02_01							2_1_1	213.000000000000000000000000000000	4.842570960000000000000000000000
					369	F	2	02_01							2_1_1	214.000000000000000000000000000000	2.941069386666670000000000000000
					370	F	2	02_01							2_1_1	215.000000000000000000000000000000	1.745301168888890000000000000000
					371	F	2	02_01							2_1_1	216.000000000000000000000000000000	0.642651044444444000000000000000
					372	F	2	02_01							2_1_1	217.000000000000000000000000000000	6.719198031111110000000000000000
					373	F	2	02_01							2_1_1	218.000000000000000000000000000000	6.431456671111110000000000000000
					374	F	2	02_01							2_1_1	219.000000000000000000000000000000	6.181923120000000000000000000000
					375	F	2	02_01							2_1_1	220.000000000000000000000000000000	6.372675426666670000000000000000
					376	F	2	02_01							2_1_1	221.000000000000000000000000000000	7.430881195555560000000000000000
					377	F	2	02_01							2_1_1	222.000000000000000000000000000000	4.224937786666670000000000000000
					378	F	2	02_01							2_1_1	223.000000000000000000000000000000	2.410389444444440000000000000000
					379	F	2	02_01							2_1_1	224.000000000000000000000000000000	1.782218657777780000000000000000
					380	F	2	02_01							2_1_1	225.000000000000000000000000000000	1.047668155555560000000000000000
					381	F	2	02_01							2_1_1	226.000000000000000000000000000000	6.611814733333330000000000000000
					382	F	2	02_01							2_1_2	227.000000000000000000000000000000	4.940635280000000000000000000000
					383	F	2	02_01							2_1_2	228.000000000000000000000000000000	6.144073733333330000000000000000
					384	F	2	02_01							2_1_2	229.000000000000000000000000000000	5.528160986666670000000000000000
					385	F	2	02_01							2_1_2	230.000000000000000000000000000000	5.131746008888890000000000000000
					386	F	2	02_01							2_1_2	231.000000000000000000000000000000	5.802497355555560000000000000000
					387	F	2	02_01							2_1_2	232.000000000000000000000000000000	4.118343017777780000000000000000
					388	F	2	02_01							2_1_2	233.000000000000000000000000000000	3.427591711111110000000000000000
					389	F	2	02_01							2_1_2	234.000000000000000000000000000000	1.717057497777780000000000000000
					390	F	2	02_01							2_1_2	235.000000000000000000000000000000	1.201072866666670000000000000000
					391	F	2	02_01							2_1_2	236.000000000000000000000000000000	7.954679431111110000000000000000
					392	F	2	02_01							2_1_2	237.000000000000000000000000000000	6.316546506666670000000000000000
					393	F	2	02_01							2_1_2	238.000000000000000000000000000000	7.048588053333330000000000000000
					394	F	2	02_01							2_1_2	239.000000000000000000000000000000	7.411096288888890000000000000000
					395	F	2	02_01							2_1_2	240.000000000000000000000000000000	7.030093466666670000000000000000
					396	F	2	02_01							2_1_2	241.000000000000000000000000000000	4.262285382222220000000000000000
					397	F	2	02_01							2_1_2	242.000000000000000000000000000000	5.349595035555560000000000000000
					398	F	2	02_01							2_1_2	243.000000000000000000000000000000	2.640209773333330000000000000000
					399	F	2	02_01							2_1_2	244.000000000000000000000000000000	1.602290702222220000000000000000
					400	F	2	02_01							2_1_2	245.000000000000000000000000000000	5.421422848888890000000000000000
					401	F	2	02_01							2_1_3	246.000000000000000000000000000000	6.232604022222220000000000000000
					402	F	2	02_01							2_1_3	247.000000000000000000000000000000	6.587585391111110000000000000000
					403	F	2	02_01							2_1_3	248.000000000000000000000000000000	6.107873088888890000000000000000
					404	F	2	02_01							2_1_3	249.000000000000000000000000000000	5.755902466666670000000000000000
					405	F	2	02_01							2_1_3	250.000000000000000000000000000000	5.320921257777780000000000000000
					406	F	2	02_01							2_1_3	251.000000000000000000000000000000	3.967017155555560000000000000000
					407	F	2	02_01							2_1_3	252.000000000000000000000000000000	3.581713266666670000000000000000
					408	F	2	02_01							2_1_3	253.000000000000000000000000000000	2.151823653333330000000000000000
					409	F	2	02_01							2_1_3	254.000000000000000000000000000000	0.910320760000000000000000000000
					410	F	2	02_01							2_1_3	255.000000000000000000000000000000	4.124221142222220000000000000000
					411	F	2	02_01							2_1_3	256.000000000000000000000000000000	5.118914493333330000000000000000
					412	F	2	02_01							2_1_3	257.000000000000000000000000000000	4.859130066666670000000000000000
					413	F	2	02_01							2_1_3	258.000000000000000000000000000000	5.618770124444440000000000000000
					414	F	2	02_01							2_1_3	259.000000000000000000000000000000	5.749665920000000000000000000000
					415	F	2	02_01							2_1_3	260.000000000000000000000000000000	3.721569617777780000000000000000
					416	F	2	02_01							2_1_3	261.000000000000000000000000000000	2.817843826666670000000000000000
					417	F	2	02_01							2_1_3	262.000000000000000000000000000000	1.705229564444440000000000000000
					418	F	2	02_01							2_1_4	263.000000000000000000000000000000	4.467948053333330000000000000000
					419	F	2	02_01							2_1_4	264.000000000000000000000000000000	4.278127644444440000000000000000
					420	F	2	02_01							2_1_4	265.000000000000000000000000000000	4.388378320000000000000000000000
					421	F	2	02_01							2_1_4	266.000000000000000000000000000000	4.240206573333330000000000000000
					422	F	2	02_01							2_1_4	267.000000000000000000000000000000	3.743074951111110000000000000000
					423	F	2	02_01							2_1_4	268.000000000000000000000000000000	2.237558248888890000000000000000
					424	F	2	02_01							2_1_4	269.000000000000000000000000000000	1.674333568888890000000000000000
					425	F	2	02_01							2_1_4	270.000000000000000000000000000000	4.811388226666670000000000000000
					426	F	2	02_01							2_1_4	271.000000000000000000000000000000	5.267157924444440000000000000000
					427	F	2	02_01							2_1_4	272.000000000000000000000000000000	4.965151360000000000000000000000
					428	F	2	02_01							2_1_4	273.000000000000000000000000000000	5.451530315555560000000000000000
					429	F	2	02_01							2_1_4	274.000000000000000000000000000000	5.398770564444440000000000000000
					430	F	2	02_01							2_1_4	275.000000000000000000000000000000	3.043578142222220000000000000000
					431	F	2	02_01							2_1_4	276.000000000000000000000000000000	2.278346697777780000000000000000
					432	F	2	02_01							2_1_4	277.000000000000000000000000000000	1.418993577777780000000000000000
					433	F	2	02_01							2_1_4	278.000000000000000000000000000000	9.531808893333330000000000000000
					434	F	2	02_01							2_1_4	279.000000000000000000000000000000	6.062353466666670000000000000000
					435	F	2	02_01							2_1_4	280.000000000000000000000000000000	4.539345760000000000000000000000
					436	F	2	02_01							2_1_4	281.000000000000000000000000000000	1.648097062222220000000000000000
					437	F	2	02_01							2_1_5	282.000000000000000000000000000000	4.016694475555560000000000000000
					438	F	2	02_01							2_1_5	283.000000000000000000000000000000	4.680492431111110000000000000000
					439	F	2	02_01							2_1_5	284.000000000000000000000000000000	3.859777226666670000000000000000
					440	F	2	02_01							2_1_5	285.000000000000000000000000000000	3.869024520000000000000000000000
					441	F	2	02_01							2_1_5	286.000000000000000000000000000000	2.969098004444440000000000000000
					442	F	2	02_01							2_1_5	287.000000000000000000000000000000	2.432826675555560000000000000000
					443	F	2	02_01							2_1_5	288.000000000000000000000000000000	1.557774662222220000000000000000
					444	F	2	02_01							2_1_5	289.000000000000000000000000000000	0.974048231111111000000000000000
					445	F	2	02_01							2_1_5	290.000000000000000000000000000000	6.615327271111110000000000000000
					446	F	2	02_01							2_1_5	291.000000000000000000000000000000	4.284507560000000000000000000000
					447	F	2	02_01							2_1_5	292.000000000000000000000000000000	6.335041093333330000000000000000
					448	F	2	02_01							2_1_5	293.000000000000000000000000000000	6.571743128888890000000000000000
					449	F	2	02_01							2_1_5	294.000000000000000000000000000000	7.460558555555560000000000000000
					450	F	2	02_01							2_1_5	295.000000000000000000000000000000	5.294541382222220000000000000000
					451	F	2	02_01							2_1_5	296.000000000000000000000000000000	3.244007848888890000000000000000
					452	F	2	02_01							2_1_5	297.000000000000000000000000000000	2.039709182222220000000000000000
					453	F	2	02_01							2_1_5	298.000000000000000000000000000000	1.585301488888890000000000000000
					454	F	2	02_01							2_1_5	299.000000000000000000000000000000	0.696199324444444000000000000000
					455	F	2	02_01
					456	F	2	02_01
					457	F	2	02_01
					458	F	2	02_01
					459	F	2	02_01
					460	F	2	02_01
					461	F	2	02_01
					462	F	2	02_01
					463	F	2	02_01
					464	F	2	02_01
					465	F	2	02_01
					466	F	2	02_01
					467	F	2	02_01
					468	F	2	02_01
					469	F	2	02_01
					470	F	2	02_01
					471	F	2	02_01
					472	F	2	02_01
					473	F	2	02_01
					474	F	2	02_01
					475	F	2	02_01
					476	F	2	02_01
					477	F	2	02_01
					478	F	2	02_01
					479	F	2	02_01
					480	F	2	02_01
					481	F	2	02_01
					482	F	2	02_01
					483	F	2	02_01
					484	F	2	02_01
					485	F	2	02_01
					486	F	2	02_01
					487	F	2	02_01
					488	F	2	02_01
					489	F	2	02_01
					490	F	2	02_01
					491	F	2	02_01
					492	F	2	02_01
					493	F	2	02_01
					494	F	2	02_01
					495	F	2	02_01
					496	F	2	02_01
					497	F	2	02_01
					498	F	2	02_01
					499	F	2	02_01
					500	F	2	02_01
					501	F	2	02_01
					502	F	2	02_01
					503	F	2	02_01
					504	F	2	02_01
					505	F	2	02_01
					506	F	2	02_01
					507	F	2	02_01
					508	F	2	02_01
					509	F	2	02_01
					510	F	2	02_01
					511	F	2	02_01
					512	F	2	02_01
					513	F	2	02_01
					514	F	2	02_01
					515	F	2	02_01
					516	F	2	02_01
					517	F	2	02_01
					518	F	2	02_01
					519	F	2	02_01
					520	F	2	02_01
					521	F	2	02_01
					522	F	2	02_01
					523	F	2	02_01
					524	F	2	02_01
					525	F	2	02_01
					526	F	2	02_01
					527	F	2	02_01
					528	F	2	02_01
					529	F	2	02_01
					530	F	2	02_01
					531	F	2	02_01
					532	F	2	02_01
					533	F	2	02_01
					534	F	2	02_01
					535	F	2	02_01
					536	F	2	02_01
					537	F	2	02_01
					538	F	2	02_01
					539	F	2	02_01
					540	F	2	02_01
					541	F	2	02_01
					542	F	2	02_01
					543	F	2	02_01
					544	F	2	02_01
					545	F	2	02_01
					546	F	2	02_01
					547	F	2	02_01
					548	F	2	02_01
					549	F	2	02_01
					550	F	2	02_01
					551	F	2	02_01
					552	F	2	02_01
					553	F	2	02_01
					554	F	2	02_01
					555	F	2	02_01
					556	F	2	02_01
					557	F	2	02_01
					558	F	2	02_01
					559	F	2	02_01											02_1_ramet1	1.047750000000000000000000000000
					560	F	2	02_01											02_1_ramet1	1.276350000000000000000000000000
					561	F	2	02_01											02_1_ramet1	1.454150000000000000000000000000
					562	F	2	02_01											02_1_ramet2	1.009650000000000000000000000000
					563	F	2	02_01											02_1_ramet2	1.454150000000000000000000000000
					564	F	2	02_01											02_1_ramet2	1.098550000000000000000000000000
					565	F	2	02_01											02_1_ramet3	0.666750000000000000000000000000
					566	F	2	02_01											02_1_ramet3	0.971550000000000000000000000000
					567	F	2	02_01											02_1_ramet3	1.098550000000000000000000000000
					568	F	2	02_01											02_1_ramet4	1.377950000000000000000000000000
					569	F	2	02_01											02_1_ramet4	1.492250000000000000000000000000
					570	F	2	02_01											02_1_ramet4	1.085850000000000000000000000000
					571	F	2	02_01											02_1_ramet5	0.673100000000000000000000000000
					572	F	2	02_01											02_1_ramet5	0.958850000000000000000000000000
					573	F	2	02_01											02_1_ramet5	0.749300000000000000000000000000
					574	F	2	02_02	13.500000000000000000000000000000	59.000000000000000000000000000000	0.000000000000000000000000000000
					575	F	2	02_02						20.600000000000000000000000000000
					576	F	2	02_02						18.300000000000000000000000000000
					577	F	2	02_02						22.000000000000000000000000000000
					578	F	2	02_02						19.300000000000000000000000000000
					579	F	2	02_02						15.000000000000000000000000000000
					580	F	2	02_02						14.200000000000000000000000000000
					581	F	2	02_02						13.500000000000000000000000000000
					582	F	2	02_02						19.000000000000000000000000000000
					583	F	2	02_02						16.000000000000000000000000000000
					584	F	2	02_02						14.400000000000000000000000000000
					585	F	2	02_02						16.900000000000000000000000000000
					586	F	2	02_02							2_2_1	300.000000000000000000000000000000	4.383503777777780000000000000000
					587	F	2	02_02							2_2_1	301.000000000000000000000000000000	6.030525573333330000000000000000
					588	F	2	02_02							2_2_1	302.000000000000000000000000000000	6.210095106666670000000000000000
					589	F	2	02_02							2_2_1	303.000000000000000000000000000000	7.710307160000000000000000000000
					590	F	2	02_02							2_2_1	304.000000000000000000000000000000	7.195254426666670000000000000000
					591	F	2	02_02							2_2_1	305.000000000000000000000000000000	2.803721991111110000000000000000
					592	F	2	02_02							2_2_1	306.000000000000000000000000000000	2.510389244444440000000000000000
					593	F	2	02_02							2_2_1	307.000000000000000000000000000000	1.838921053333330000000000000000
					594	F	2	02_02							2_2_1	308.000000000000000000000000000000	2.208884471111110000000000000000
					595	F	2	02_02							2_2_1	309.000000000000000000000000000000	6.597047737777780000000000000000
					596	F	2	02_02							2_2_1	310.000000000000000000000000000000	8.015754577777780000000000000000
					597	F	2	02_02							2_2_1	311.000000000000000000000000000000	8.709731684444450000000000000000
					598	F	2	02_02							2_2_1	312.000000000000000000000000000000	7.795826702222220000000000000000
					599	F	2	02_02							2_2_1	313.000000000000000000000000000000	6.273894262222220000000000000000
					600	F	2	02_02							2_2_1	314.000000000000000000000000000000	5.415257986666670000000000000000
					601	F	2	02_02							2_2_1	315.000000000000000000000000000000	4.171532875555560000000000000000
					602	F	2	02_02							2_2_1	316.000000000000000000000000000000	2.413973666666670000000000000000
					603	F	2	02_02							2_2_1	317.000000000000000000000000000000	1.238205408888890000000000000000
					604	F	2	02_02							2_2_2	318.000000000000000000000000000000	4.689309617777780000000000000000
					605	F	2	02_02							2_2_2	319.000000000000000000000000000000	4.004293066666670000000000000000
					606	F	2	02_02							2_2_2	320.000000000000000000000000000000	3.646300951111110000000000000000
					607	F	2	02_02							2_2_2	321.000000000000000000000000000000	3.263577702222220000000000000000
					608	F	2	02_02							2_2_2	322.000000000000000000000000000000	2.585944648888890000000000000000
					609	F	2	02_02							2_2_2	323.000000000000000000000000000000	1.523366128888890000000000000000
					610	F	2	02_02							2_2_2	324.000000000000000000000000000000	0.971252537777778000000000000000
					611	F	2	02_02							2_2_2	325.000000000000000000000000000000	6.888516688888890000000000000000
					612	F	2	02_02							2_2_2	326.000000000000000000000000000000	7.282566080000000000000000000000
					613	F	2	02_02							2_2_2	327.000000000000000000000000000000	8.071955182222220000000000000000
					614	F	2	02_02							2_2_2	328.000000000000000000000000000000	7.724357311111110000000000000000
					615	F	2	02_02							2_2_2	329.000000000000000000000000000000	8.572599342222220000000000000000
					616	F	2	02_02							2_2_2	330.000000000000000000000000000000	7.707798204444440000000000000000
					617	F	2	02_02							2_2_2	331.000000000000000000000000000000	4.434112995555560000000000000000
					618	F	2	02_02							2_2_2	332.000000000000000000000000000000	3.504939226666670000000000000000
					619	F	2	02_02							2_2_2	333.000000000000000000000000000000	1.887164684444440000000000000000
					620	F	2	02_02							2_2_2	334.000000000000000000000000000000	0.989388702222222000000000000000
					621	F	2	02_02							2_2_2	335.000000000000000000000000000000	8.706649253333330000000000000000
					622	F	2	02_02							2_2_3	336.000000000000000000000000000000	4.494829720000000000000000000000
					623	F	2	02_02							2_2_3	337.000000000000000000000000000000	4.190242515555560000000000000000
					624	F	2	02_02							2_2_3	338.000000000000000000000000000000	3.503003746666670000000000000000
					625	F	2	02_02							2_2_3	339.000000000000000000000000000000	3.784723613333330000000000000000
					626	F	2	02_02							2_2_3	340.000000000000000000000000000000	2.790030262222220000000000000000
					627	F	2	02_02							2_2_3	341.000000000000000000000000000000	0.862793973333333000000000000000
					628	F	2	02_02							2_2_3	342.000000000000000000000000000000	7.741848315555560000000000000000
					629	F	2	02_02							2_2_3	343.000000000000000000000000000000	6.205363933333330000000000000000
					630	F	2	02_02							2_2_3	344.000000000000000000000000000000	5.897765982222220000000000000000
					631	F	2	02_02							2_2_3	345.000000000000000000000000000000	3.669526711111110000000000000000
					632	F	2	02_02							2_2_3	346.000000000000000000000000000000	3.633326066666670000000000000000
					633	F	2	02_02							2_2_3	347.000000000000000000000000000000	3.074617506666670000000000000000
					634	F	2	02_02							2_2_3	348.000000000000000000000000000000	1.730964280000000000000000000000
					635	F	2	02_02							2_2_3	349.000000000000000000000000000000	0.829747444444444000000000000000
					636	F	2	02_02							2_2_4	350.000000000000000000000000000000	5.641422408888890000000000000000
					637	F	2	02_02							2_2_4	351.000000000000000000000000000000	5.511530195555560000000000000000
					638	F	2	02_02							2_2_4	352.000000000000000000000000000000	5.850239195555560000000000000000
					639	F	2	02_02							2_2_4	353.000000000000000000000000000000	7.184860182222220000000000000000
					640	F	2	02_02							2_2_4	354.000000000000000000000000000000	6.811886017777780000000000000000
					641	F	2	02_02							2_2_4	355.000000000000000000000000000000	7.267727400000000000000000000000
					642	F	2	02_02							2_2_4	356.000000000000000000000000000000	3.058488506666670000000000000000
					643	F	2	02_02							2_2_4	357.000000000000000000000000000000	3.491605920000000000000000000000
					644	F	2	02_02							2_2_4	358.000000000000000000000000000000	1.889745324444440000000000000000
					645	F	2	02_02							2_2_4	359.000000000000000000000000000000	0.778421382222222000000000000000
					646	F	2	02_02							2_2_4	360.000000000000000000000000000000	6.372460373333330000000000000000
					647	F	2	02_02							2_2_4	361.000000000000000000000000000000	5.314899764444440000000000000000
					648	F	2	02_02							2_2_4	362.000000000000000000000000000000	5.260562955555560000000000000000
					649	F	2	02_02							2_2_4	363.000000000000000000000000000000	4.655761297777780000000000000000
					650	F	2	02_02							2_2_4	364.000000000000000000000000000000	3.857411640000000000000000000000
					651	F	2	02_02							2_2_4	365.000000000000000000000000000000	2.487450222222220000000000000000
					652	F	2	02_02							2_2_4	366.000000000000000000000000000000	2.909958337777780000000000000000
					653	F	2	02_02							2_2_4	367.000000000000000000000000000000	1.089101764444440000000000000000
					654	F	2	02_02							2_2_5	368.000000000000000000000000000000	6.318768724444440000000000000000
					655	F	2	02_02							2_2_5	369.000000000000000000000000000000	5.136548866666670000000000000000
					656	F	2	02_02							2_2_5	370.000000000000000000000000000000	4.099776746666670000000000000000
					657	F	2	02_02							2_2_5	371.000000000000000000000000000000	2.673829777777780000000000000000
					658	F	2	02_02							2_2_5	372.000000000000000000000000000000	2.202791293333330000000000000000
					659	F	2	02_02							2_2_5	373.000000000000000000000000000000	1.471394906666670000000000000000
					660	F	2	02_02							2_2_5	374.000000000000000000000000000000	1.184800497777780000000000000000
					661	F	2	02_02							2_2_5	375.000000000000000000000000000000	1.316341453333330000000000000000
					662	F	2	02_02							2_2_5	376.000000000000000000000000000000	1.502721008888890000000000000000
					663	F	2	02_02							2_2_5	377.000000000000000000000000000000	0.840930217777778000000000000000
					664	F	2	02_02							2_2_5	378.000000000000000000000000000000	6.523714551111110000000000000000
					665	F	2	02_02							2_2_5	379.000000000000000000000000000000	5.260204533333330000000000000000
					666	F	2	02_02							2_2_5	380.000000000000000000000000000000	7.913675928888890000000000000000
					667	F	2	02_02							2_2_5	381.000000000000000000000000000000	7.351311462222220000000000000000
					668	F	2	02_02							2_2_5	382.000000000000000000000000000000	6.839986320000000000000000000000
					669	F	2	02_02							2_2_5	383.000000000000000000000000000000	6.520417066666670000000000000000
					670	F	2	02_02							2_2_5	384.000000000000000000000000000000	4.041712346666670000000000000000
					671	F	2	02_02							2_2_5	385.000000000000000000000000000000	3.418129364444440000000000000000
					672	F	2	02_02							2_2_5	386.000000000000000000000000000000	1.779566333333330000000000000000
					673	F	2	02_02							2_2_5	387.000000000000000000000000000000	1.141288040000000000000000000000
					674	F	2	02_02							2_2_5	388.000000000000000000000000000000	7.416400937777780000000000000000
					675	F	2	02_02							2_2_5	389.000000000000000000000000000000	7.310809751111110000000000000000
					676	F	2	02_02							2_2_5	390.000000000000000000000000000000	7.553318226666670000000000000000
					677	F	2	02_02							2_2_5	391.000000000000000000000000000000	6.085149120000000000000000000000
					678	F	2	02_02							2_2_5	392.000000000000000000000000000000	5.175186782222220000000000000000
					679	F	2	02_02							2_2_5	393.000000000000000000000000000000	2.214117435555560000000000000000
					680	F	3	03_01	16.000000000000000000000000000000	107.000000000000000000000000000000	9.000000000000000000000000000000
					681	F	3	03_01						18.000000000000000000000000000000
					682	F	3	03_01						20.700000000000000000000000000000
					683	F	3	03_01						21.500000000000000000000000000000
					684	F	3	03_01						19.600000000000000000000000000000
					685	F	3	03_01						23.500000000000000000000000000000
					686	F	3	03_01						21.900000000000000000000000000000
					687	F	3	03_01						26.100000000000000000000000000000
					688	F	3	03_01						21.500000000000000000000000000000
					689	F	3	03_01						22.800000000000000000000000000000
					690	F	3	03_01				2.000000000000000000000000000000	3.000000000000000000000000000000
					691	F	3	03_01				3.000000000000000000000000000000	15.000000000000000000000000000000
					692	F	3	03_01				3.000000000000000000000000000000	1.000000000000000000000000000000
					693	F	3	03_01				2.000000000000000000000000000000	21.000000000000000000000000000000
					694	F	3	03_01				3.000000000000000000000000000000	25.000000000000000000000000000000
					695	F	3	03_01				2.000000000000000000000000000000	27.000000000000000000000000000000
					696	F	3	03_01				0.000000000000000000000000000000	7.000000000000000000000000000000
					697	F	3	03_01				2.000000000000000000000000000000	14.000000000000000000000000000000
					698	F	3	03_01				3.000000000000000000000000000000	17.000000000000000000000000000000
					699	F	3	03_01
					700	F	3	03_01
					701	F	3	03_01
					702	F	3	03_01							3_1_1	394.000000000000000000000000000000	5.849378982222220000000000000000
					703	F	3	03_01							3_1_1	395.000000000000000000000000000000	6.164073693333330000000000000000
					704	F	3	03_01							3_1_1	396.000000000000000000000000000000	6.940129488888890000000000000000
					705	F	3	03_01							3_1_1	397.000000000000000000000000000000	6.737549248888890000000000000000
					706	F	3	03_01							3_1_1	398.000000000000000000000000000000	6.691886257777780000000000000000
					707	F	3	03_01							3_1_1	399.000000000000000000000000000000	7.131096848888890000000000000000
					708	F	3	03_01							3_1_1	400.000000000000000000000000000000	3.570243755555560000000000000000
					709	F	3	03_01							3_1_1	401.000000000000000000000000000000	1.982576680000000000000000000000
					710	F	3	03_01							3_1_1	402.000000000000000000000000000000	0.785088035555556000000000000000
					711	F	3	03_01							3_1_1	403.000000000000000000000000000000	3.853182257777780000000000000000
					712	F	3	03_01							3_1_1	404.000000000000000000000000000000	3.029241253333330000000000000000
					713	F	3	03_01							3_1_1	405.000000000000000000000000000000	2.671679244444440000000000000000
					714	F	3	03_01							3_1_1	406.000000000000000000000000000000	3.256409257777780000000000000000
					715	F	3	03_01							3_1_1	407.000000000000000000000000000000	2.166447280000000000000000000000
					716	F	3	03_01							3_1_1	408.000000000000000000000000000000	1.694476897777780000000000000000
					717	F	3	03_01							3_1_1	409.000000000000000000000000000000	1.248671337777780000000000000000
					718	F	3	03_01							3_1_2	410.000000000000000000000000000000	2.452754951111110000000000000000
					719	F	3	03_01							3_1_2	411.000000000000000000000000000000	3.755978151111110000000000000000
					720	F	3	03_01							3_1_2	412.000000000000000000000000000000	3.785512142222220000000000000000
					721	F	3	03_01							3_1_2	413.000000000000000000000000000000	3.887662475555560000000000000000
					722	F	3	03_01							3_1_2	414.000000000000000000000000000000	4.071031284444440000000000000000
					723	F	3	03_01							3_1_2	415.000000000000000000000000000000	4.486370955555560000000000000000
					724	F	3	03_01							3_1_2	416.000000000000000000000000000000	2.139924035555560000000000000000
					725	F	3	03_01							3_1_2	417.000000000000000000000000000000	1.689100564444440000000000000000
					726	F	3	03_01							3_1_2	418.000000000000000000000000000000	0.730607857777778000000000000000
					727	F	3	03_01							3_1_2	419.000000000000000000000000000000	3.269885933333330000000000000000
					728	F	3	03_01							3_1_2	420.000000000000000000000000000000	5.219774506666670000000000000000
					729	F	3	03_01							3_1_2	421.000000000000000000000000000000	4.503001746666670000000000000000
					730	F	3	03_01							3_1_2	422.000000000000000000000000000000	4.706298831111110000000000000000
					731	F	3	03_01							3_1_2	423.000000000000000000000000000000	5.324863902222220000000000000000
					732	F	3	03_01							3_1_2	424.000000000000000000000000000000	5.770239355555560000000000000000
					733	F	3	03_01							3_1_2	425.000000000000000000000000000000	5.178914373333330000000000000000
					734	F	3	03_01							3_1_2	426.000000000000000000000000000000	2.658560991111110000000000000000
					735	F	3	03_01							3_1_3	427.000000000000000000000000000000	4.388521688888890000000000000000
					736	F	3	03_01							3_1_3	428.000000000000000000000000000000	4.621496133333330000000000000000
					737	F	3	03_01							3_1_3	429.000000000000000000000000000000	3.955834382222220000000000000000
					738	F	3	03_01							3_1_3	430.000000000000000000000000000000	2.567163324444440000000000000000
					739	F	3	03_01							3_1_3	431.000000000000000000000000000000	3.242645844444440000000000000000
					740	F	3	03_01							3_1_3	432.000000000000000000000000000000	2.464081093333330000000000000000
					741	F	3	03_01							3_1_3	433.000000000000000000000000000000	2.161286000000000000000000000000
					742	F	3	03_01							3_1_3	434.000000000000000000000000000000	1.208814786666670000000000000000
					743	F	3	03_01							3_1_3	435.000000000000000000000000000000	4.048594053333330000000000000000
					744	F	3	03_01							3_1_3	436.000000000000000000000000000000	3.612250840000000000000000000000
					745	F	3	03_01							3_1_3	437.000000000000000000000000000000	4.153970186666670000000000000000
					746	F	3	03_01							3_1_3	438.000000000000000000000000000000	2.661069946666670000000000000000
					747	F	3	03_01							3_1_3	439.000000000000000000000000000000	2.956624911111110000000000000000
					748	F	3	03_01							3_1_3	440.000000000000000000000000000000	1.557344555555560000000000000000
					749	F	3	03_01							3_1_3	441.000000000000000000000000000000	1.210391844444440000000000000000
					750	F	3	03_01							3_1_4	442.000000000000000000000000000000	3.874902644444440000000000000000
					751	F	3	03_01							3_1_4	443.000000000000000000000000000000	5.334111195555560000000000000000
					752	F	3	03_01							3_1_4	444.000000000000000000000000000000	5.160921577777780000000000000000
					753	F	3	03_01							3_1_4	445.000000000000000000000000000000	5.623788035555560000000000000000
					754	F	3	03_01							3_1_4	446.000000000000000000000000000000	4.736119560000000000000000000000
					755	F	3	03_01							3_1_4	447.000000000000000000000000000000	5.638483346666670000000000000000
					756	F	3	03_01							3_1_4	448.000000000000000000000000000000	3.287878728888890000000000000000
					757	F	3	03_01							3_1_4	449.000000000000000000000000000000	2.392970124444440000000000000000
					758	F	3	03_01							3_1_4	450.000000000000000000000000000000	1.098922533333330000000000000000
					759	F	3	03_01							3_1_4	451.000000000000000000000000000000	5.110814151111110000000000000000
					760	F	3	03_01							3_1_4	452.000000000000000000000000000000	4.716908128888890000000000000000
					761	F	3	03_01							3_1_4	453.000000000000000000000000000000	4.852750151111110000000000000000
					762	F	3	03_01							3_1_4	454.000000000000000000000000000000	4.990240915555560000000000000000
					763	F	3	03_01							3_1_4	455.000000000000000000000000000000	4.931603040000000000000000000000
					764	F	3	03_01							3_1_4	456.000000000000000000000000000000	3.786300671111110000000000000000
					765	F	3	03_01							3_1_4	457.000000000000000000000000000000	2.262217697777780000000000000000
					766	F	3	03_01							3_1_4	458.000000000000000000000000000000	1.475265866666670000000000000000
					767	F	3	03_01							3_1_5	459.000000000000000000000000000000	4.892893440000000000000000000000
					768	F	3	03_01							3_1_5	460.000000000000000000000000000000	6.020704804444440000000000000000
					769	F	3	03_01							3_1_5	461.000000000000000000000000000000	7.266437080000000000000000000000
					770	F	3	03_01							3_1_5	462.000000000000000000000000000000	7.018623955555560000000000000000
					771	F	3	03_01							3_1_5	463.000000000000000000000000000000	7.157189986666670000000000000000
					772	F	3	03_01							3_1_5	464.000000000000000000000000000000	8.482635364444440000000000000000
					773	F	3	03_01							3_1_5	465.000000000000000000000000000000	4.392966124444440000000000000000
					774	F	3	03_01							3_1_5	466.000000000000000000000000000000	3.130674742222220000000000000000
					775	F	3	03_01							3_1_5	467.000000000000000000000000000000	2.227522426666670000000000000000
					776	F	3	03_01							3_1_5	468.000000000000000000000000000000	1.320212413333330000000000000000
					777	F	3	03_01							3_1_5	469.000000000000000000000000000000	6.554395493333330000000000000000
					778	F	3	03_01							3_1_5	470.000000000000000000000000000000	6.967226208888890000000000000000
					779	F	3	03_01							3_1_5	471.000000000000000000000000000000	7.713963066666670000000000000000
					780	F	3	03_01							3_1_5	472.000000000000000000000000000000	8.062922942222220000000000000000
					781	F	3	03_01							3_1_5	473.000000000000000000000000000000	7.780342862222220000000000000000
					782	F	3	03_01							3_1_5	474.000000000000000000000000000000	7.071025284444450000000000000000
					783	F	3	03_01							3_1_5	475.000000000000000000000000000000	5.659128466666670000000000000000
					784	F	3	03_01							3_1_5	476.000000000000000000000000000000	5.915256986666670000000000000000
					785	F	3	03_01							3_1_5	477.000000000000000000000000000000	2.994330928888890000000000000000
					786	F	3	03_01							3_1_5	478.000000000000000000000000000000	2.425801600000000000000000000000
					787	F	3	03_02	12.900000000000000000000000000000	101.000000000000000000000000000000	13.000000000000000000000000000000							140.000000000000000000000000000000			37.440000000000000000000000000000	44.930000000000000000000000000000	1.410000000000000000000000000000	2.600000000000000000000000000000	42.210000000000000000000000000000	30.070000000000000000000000000000
					788	F	3	03_02						11.500000000000000000000000000000
					789	F	3	03_02						21.000000000000000000000000000000
					790	F	3	03_02						31.100000000000000000000000000000
					791	F	3	03_02						22.600000000000000000000000000000
					792	F	3	03_02						28.200000000000000000000000000000
					793	F	3	03_02						30.200000000000000000000000000000
					794	F	3	03_02						20.500000000000000000000000000000
					795	F	3	03_02						20.300000000000000000000000000000
					796	F	3	03_02						24.800000000000000000000000000000
					797	F	3	03_02						22.500000000000000000000000000000
					798	F	3	03_02				3.000000000000000000000000000000	16.000000000000000000000000000000
					799	F	3	03_02				3.000000000000000000000000000000	0.000000000000000000000000000000
					800	F	3	03_02				2.000000000000000000000000000000	4.000000000000000000000000000000
					801	F	3	03_02				4.000000000000000000000000000000	0.000000000000000000000000000000
					802	F	3	03_02				3.000000000000000000000000000000	3.000000000000000000000000000000
					803	F	3	03_02				3.000000000000000000000000000000	25.000000000000000000000000000000
					804	F	3	03_02				3.000000000000000000000000000000	10.000000000000000000000000000000
					805	F	3	03_02				3.000000000000000000000000000000	22.000000000000000000000000000000
					806	F	3	03_02				3.000000000000000000000000000000	10.000000000000000000000000000000
					807	F	3	03_02				2.000000000000000000000000000000	4.000000000000000000000000000000
					808	F	3	03_02				3.000000000000000000000000000000	16.000000000000000000000000000000
					809	F	3	03_02				3.000000000000000000000000000000	5.000000000000000000000000000000
					810	F	3	03_02				2.000000000000000000000000000000	24.000000000000000000000000000000
					811	F	3	03_02
					812	F	3	03_02
					813	F	3	03_02
					814	F	3	03_02							3_2_1	479.000000000000000000000000000000	5.113538160000000000000000000000
					815	F	3	03_02							3_2_1	480.000000000000000000000000000000	4.234328448888890000000000000000
					816	F	3	03_02							3_2_1	481.000000000000000000000000000000	4.118271333333330000000000000000
					817	F	3	03_02							3_2_1	482.000000000000000000000000000000	4.444937346666670000000000000000
					818	F	3	03_02							3_2_1	483.000000000000000000000000000000	4.144507840000000000000000000000
					819	F	3	03_02							3_2_1	484.000000000000000000000000000000	2.771965782222220000000000000000
					820	F	3	03_02							3_2_1	485.000000000000000000000000000000	2.492109711111110000000000000000
					821	F	3	03_02							3_2_1	486.000000000000000000000000000000	1.518061480000000000000000000000
					822	F	3	03_02							3_2_1	487.000000000000000000000000000000	2.927807764444440000000000000000
					823	F	3	03_02							3_2_1	488.000000000000000000000000000000	4.571173653333330000000000000000
					824	F	3	03_02							3_2_1	489.000000000000000000000000000000	4.228593693333330000000000000000
					825	F	3	03_02							3_2_1	490.000000000000000000000000000000	4.713897382222220000000000000000
					826	F	3	03_02							3_2_1	491.000000000000000000000000000000	5.436906688888890000000000000000
					827	F	3	03_02							3_2_1	492.000000000000000000000000000000	4.791818373333330000000000000000
					828	F	3	03_02							3_2_1	493.000000000000000000000000000000	2.981642782222220000000000000000
					829	F	3	03_02							3_2_1	494.000000000000000000000000000000	1.709100524444440000000000000000
					830	F	3	03_02							3_2_1	495.000000000000000000000000000000	0.639353560000000000000000000000
					831	F	3	03_02							3_2_2	496.000000000000000000000000000000	5.346010813333330000000000000000
					832	F	3	03_02							3_2_2	497.000000000000000000000000000000	5.548877791111110000000000000000
					833	F	3	03_02							3_2_2	498.000000000000000000000000000000	5.273466155555560000000000000000
					834	F	3	03_02							3_2_2	499.000000000000000000000000000000	6.332460453333330000000000000000
					835	F	3	03_02							3_2_2	500.000000000000000000000000000000	6.036977173333330000000000000000
					836	F	3	03_02							3_2_2	501.000000000000000000000000000000	6.331528555555550000000000000000
					837	F	3	03_02							3_2_2	502.000000000000000000000000000000	4.744793377777780000000000000000
					838	F	3	03_02							3_2_2	503.000000000000000000000000000000	4.335260146666670000000000000000
					839	F	3	03_02							3_2_2	504.000000000000000000000000000000	2.102719808888890000000000000000
					840	F	3	03_02							3_2_2	505.000000000000000000000000000000	3.125083355555560000000000000000
					841	F	3	03_02							3_2_2	506.000000000000000000000000000000	0.935266946666667000000000000000
					842	F	3	03_02							3_2_2	507.000000000000000000000000000000	5.405723955555560000000000000000
					843	F	3	03_02							3_2_2	508.000000000000000000000000000000	7.237046457777780000000000000000
					844	F	3	03_02							3_2_2	509.000000000000000000000000000000	6.171958982222220000000000000000
					845	F	3	03_02							3_2_2	510.000000000000000000000000000000	6.111744048888890000000000000000
					846	F	3	03_02							3_2_2	511.000000000000000000000000000000	7.643999048888890000000000000000
					847	F	3	03_02							3_2_2	512.000000000000000000000000000000	5.403860160000000000000000000000
					848	F	3	03_02							3_2_2	513.000000000000000000000000000000	4.199274755555560000000000000000
					849	F	3	03_02							3_2_2	514.000000000000000000000000000000	2.639206191111110000000000000000
					850	F	3	03_02							3_2_2	515.000000000000000000000000000000	1.722290462222220000000000000000
					851	F	3	03_02							3_2_2	516.000000000000000000000000000000	0.960356502222222000000000000000
					852	F	3	03_02							3_2_2	517.000000000000000000000000000000	6.055686813333330000000000000000
					853	F	3	03_02							3_2_2	518.000000000000000000000000000000	7.435397315555560000000000000000
					854	F	3	03_02							3_2_2	519.000000000000000000000000000000	5.684504760000000000000000000000
					855	F	3	03_02							3_2_3	520.000000000000000000000000000000	2.985227004444440000000000000000
					856	F	3	03_02							3_2_3	521.000000000000000000000000000000	3.928594293333330000000000000000
					857	F	3	03_02							3_2_3	522.000000000000000000000000000000	4.604793657777780000000000000000
					858	F	3	03_02							3_2_3	523.000000000000000000000000000000	4.586729177777780000000000000000
					859	F	3	03_02							3_2_3	524.000000000000000000000000000000	4.111748048888890000000000000000
					860	F	3	03_02							3_2_3	525.000000000000000000000000000000	4.781710866666670000000000000000
					861	F	3	03_02							3_2_3	526.000000000000000000000000000000	4.813180337777780000000000000000
					862	F	3	03_02							3_2_3	527.000000000000000000000000000000	2.260568955555560000000000000000
					863	F	3	03_02							3_2_3	528.000000000000000000000000000000	1.255194622222220000000000000000
					864	F	3	03_02							3_2_3	529.000000000000000000000000000000	0.471038484444444000000000000000
					865	F	3	03_02							3_2_3	530.000000000000000000000000000000	4.236694035555560000000000000000
					866	F	3	03_02							3_2_3	531.000000000000000000000000000000	3.968164106666670000000000000000
					867	F	3	03_02							3_2_3	532.000000000000000000000000000000	5.377480284444440000000000000000
					868	F	3	03_02							3_2_3	533.000000000000000000000000000000	5.005079595555560000000000000000
					869	F	3	03_02							3_2_3	534.000000000000000000000000000000	5.739630097777780000000000000000
					870	F	3	03_02							3_2_3	535.000000000000000000000000000000	5.422713168888890000000000000000
					871	F	3	03_02							3_2_3	536.000000000000000000000000000000	4.456478542222220000000000000000
					872	F	3	03_02							3_2_3	537.000000000000000000000000000000	3.199491808888890000000000000000
					873	F	3	03_02							3_2_3	538.000000000000000000000000000000	1.960784608888890000000000000000
					874	F	3	03_02							3_2_3	539.000000000000000000000000000000	1.327954333333330000000000000000
					875	F	3	03_02							3_2_3	540.000000000000000000000000000000	3.196552746666670000000000000000
					876	F	3	03_02							3_2_4	541.000000000000000000000000000000	3.593541200000000000000000000000
					877	F	3	03_02							3_2_4	542.000000000000000000000000000000	4.489094964444440000000000000000
					878	F	3	03_02							3_2_4	543.000000000000000000000000000000	4.532965844444440000000000000000
					879	F	3	03_02							3_2_4	544.000000000000000000000000000000	5.259917795555560000000000000000
					880	F	3	03_02							3_2_4	545.000000000000000000000000000000	5.230025382222220000000000000000
					881	F	3	03_02							3_2_4	546.000000000000000000000000000000	6.212962484444440000000000000000
					882	F	3	03_02							3_2_4	547.000000000000000000000000000000	6.108589933333330000000000000000
					883	F	3	03_02							3_2_4	548.000000000000000000000000000000	3.042717928888890000000000000000
					884	F	3	03_02							3_2_4	549.000000000000000000000000000000	2.028167986666670000000000000000
					885	F	3	03_02							3_2_4	550.000000000000000000000000000000	0.941718546666667000000000000000
					886	F	3	03_02							3_2_4	551.000000000000000000000000000000	4.584076853333330000000000000000
					887	F	3	03_02							3_2_4	552.000000000000000000000000000000	6.933391151111110000000000000000
					888	F	3	03_02							3_2_4	553.000000000000000000000000000000	7.344071333333330000000000000000
					889	F	3	03_02							3_2_4	554.000000000000000000000000000000	7.698049120000000000000000000000
					890	F	3	03_02							3_2_4	555.000000000000000000000000000000	7.078910573333330000000000000000
					891	F	3	03_02							3_2_4	556.000000000000000000000000000000	8.254822200000000000000000000000
					892	F	3	03_02							3_2_4	557.000000000000000000000000000000	5.365867404444440000000000000000
					893	F	3	03_02							3_2_4	558.000000000000000000000000000000	3.542573560000000000000000000000
					894	F	3	03_02							3_2_4	559.000000000000000000000000000000	2.113185737777780000000000000000
					895	F	3	03_02							3_2_4	560.000000000000000000000000000000	1.490749706666670000000000000000
					896	F	3	03_02							3_2_4	561.000000000000000000000000000000	0.620572235555556000000000000000
					897	F	3	03_02							3_2_4	562.000000000000000000000000000000	5.254469777777780000000000000000
					898	F	3	03_02							3_2_4	563.000000000000000000000000000000	2.770460408888890000000000000000
					899	F	3	03_02							3_2_4	564.000000000000000000000000000000	2.406303431111110000000000000000
					900	F	3	03_02							3_2_4	565.000000000000000000000000000000	1.495982671111110000000000000000
					901	F	3	03_02							3_2_5	566.000000000000000000000000000000	3.890744906666670000000000000000
					902	F	3	03_02							3_2_5	567.000000000000000000000000000000	4.923215960000000000000000000000
					903	F	3	03_02							3_2_5	568.000000000000000000000000000000	4.848449084444440000000000000000
					904	F	3	03_02							3_2_5	569.000000000000000000000000000000	5.688662457777780000000000000000
					905	F	3	03_02							3_2_5	570.000000000000000000000000000000	6.013321306666670000000000000000
					906	F	3	03_02							3_2_5	571.000000000000000000000000000000	5.632175115555560000000000000000
					907	F	3	03_02							3_2_5	572.000000000000000000000000000000	4.105368133333330000000000000000
					908	F	3	03_02							3_2_5	573.000000000000000000000000000000	2.425658231111110000000000000000
					909	F	3	03_02							3_2_5	574.000000000000000000000000000000	1.580355262222220000000000000000
					910	F	3	03_02							3_2_5	575.000000000000000000000000000000	0.508386080000000000000000000000
					911	F	3	03_02							3_2_5	576.000000000000000000000000000000	5.510024822222220000000000000000
					912	F	3	03_02							3_2_5	577.000000000000000000000000000000	6.732889760000000000000000000000
					913	F	3	03_02							3_2_5	578.000000000000000000000000000000	6.648803906666670000000000000000
					914	F	3	03_02							3_2_5	579.000000000000000000000000000000	7.066867586666670000000000000000
					915	F	3	03_02							3_2_5	580.000000000000000000000000000000	6.393248862222220000000000000000
					916	F	3	03_02							3_2_5	581.000000000000000000000000000000	6.852387728888890000000000000000
					917	F	3	03_02							3_2_5	582.000000000000000000000000000000	4.490098546666670000000000000000
					918	F	3	03_02							3_2_5	583.000000000000000000000000000000	3.197341275555560000000000000000
					919	F	3	03_02							3_2_5	584.000000000000000000000000000000	2.028741462222220000000000000000
					920	F	3	03_02							3_2_5	585.000000000000000000000000000000	0.621432448888889000000000000000
					921	F	3	03_02
					922	F	3	03_02
					923	F	3	03_02
					924	F	3	03_02
					925	F	3	03_02
					926	F	3	03_02
					927	F	3	03_02
					928	F	3	03_02
					929	F	3	03_02
					930	F	3	03_02
					931	F	3	03_02
					932	F	3	03_02
					933	F	3	03_02
					934	F	3	03_02
					935	F	3	03_02
					936	F	3	03_02
					937	F	3	03_02
					938	F	3	03_02
					939	F	3	03_02
					940	F	3	03_02
					941	F	3	03_02
					942	F	3	03_02
					943	F	3	03_02
					944	F	3	03_02
					945	F	3	03_02
					946	F	3	03_02
					947	F	3	03_02
					948	F	3	03_02
					949	F	3	03_02
					950	F	3	03_02
					951	F	3	03_02
					952	F	3	03_02
					953	F	3	03_02
					954	F	3	03_02
					955	F	3	03_02
					956	F	3	03_02
					957	F	3	03_02
					958	F	3	03_02
					959	F	3	03_02
					960	F	3	03_02
					961	F	3	03_02
					962	F	3	03_02
					963	F	3	03_02
					964	F	3	03_02
					965	F	3	03_02
					966	F	3	03_02
					967	F	3	03_02
					968	F	3	03_02
					969	F	3	03_02
					970	F	3	03_02
					971	F	3	03_02
					972	F	3	03_02
					973	F	3	03_02
					974	F	3	03_02
					975	F	3	03_02
					976	F	3	03_02
					977	F	3	03_02
					978	F	3	03_02
					979	F	3	03_02
					980	F	3	03_02
					981	F	3	03_02
					982	F	3	03_02
					983	F	3	03_02
					984	F	3	03_02
					985	F	3	03_02
					986	F	3	03_02
					987	F	3	03_02
					988	F	3	03_02
					989	F	3	03_02
					990	F	3	03_02
					991	F	3	03_02
					992	F	3	03_02
					993	F	3	03_02
					994	F	3	03_02
					995	F	3	03_02
					996	F	3	03_02
					997	F	3	03_02
					998	F	3	03_02
					999	F	3	03_02
					1000	F	3	03_02
					1001	F	3	03_02
					1002	F	3	03_02
					1003	F	3	03_02
					1004	F	3	03_02
					1005	F	3	03_02
					1006	F	3	03_02
					1007	F	3	03_02
					1008	F	3	03_02
					1009	F	3	03_02
					1010	F	3	03_02
					1011	F	3	03_02
					1012	F	3	03_02
					1013	F	3	03_02
					1014	F	3	03_02
					1015	F	3	03_02
					1016	F	3	03_02
					1017	F	3	03_02
					1018	F	3	03_02
					1019	F	3	03_02
					1020	F	3	03_02
					1021	F	3	03_02
					1022	F	3	03_02
					1023	F	3	03_02
					1024	F	3	03_02
					1025	F	3	03_02
					1026	F	3	03_02
					1027	F	3	03_02
					1028	F	3	03_02
					1029	F	3	03_02
					1030	F	3	03_02
					1031	F	3	03_02
					1032	F	3	03_02
					1033	F	3	03_02
					1034	F	3	03_02
					1035	F	3	03_02
					1036	F	3	03_02
					1037	F	3	03_02
					1038	F	3	03_02											03_2_ramet1	1.244600000000000000000000000000
					1039	F	3	03_02											03_2_ramet1	1.054100000000000000000000000000
					1040	F	3	03_02											03_2_ramet1	1.517650000000000000000000000000
					1041	F	3	03_02											03_2_ramet2	1.035050000000000000000000000000
					1042	F	3	03_02											03_2_ramet2	0.787400000000000000000000000000
					1043	F	3	03_02											03_2_ramet2	0.755650000000000000000000000000
					1044	F	3	03_02											03_2_ramet3	1.543050000000000000000000000000
					1045	F	3	03_02											03_2_ramet3	1.111250000000000000000000000000
					1046	F	3	03_02											03_2_ramet3	1.384300000000000000000000000000
					1047	F	3	03_02											03_2_ramet5	1.320800000000000000000000000000
					1048	F	3	03_02											03_2_ramet5	0.692150000000000000000000000000
					1049	F	3	03_02											03_2_ramet5	0.927100000000000000000000000000
					1050	F	3	03_02											03_2_ramet6	0.939800000000000000000000000000
					1051	F	3	03_02											03_2_ramet6	2.038350000000000000000000000000
					1052	F	3	03_02											03_2_ramet6	1.028700000000000000000000000000
					1053	F	3	03_03	13.800000000000000000000000000000	101.000000000000000000000000000000	19.000000000000000000000000000000
					1054	F	3	03_03						15.100000000000000000000000000000
					1055	F	3	03_03						21.000000000000000000000000000000
					1056	F	3	03_03						15.600000000000000000000000000000
					1057	F	3	03_03						21.100000000000000000000000000000
					1058	F	3	03_03						21.400000000000000000000000000000
					1059	F	3	03_03						21.000000000000000000000000000000
					1060	F	3	03_03						23.500000000000000000000000000000
					1061	F	3	03_03						20.900000000000000000000000000000
					1062	F	3	03_03						24.700000000000000000000000000000
					1063	F	3	03_03						25.400000000000000000000000000000
					1064	F	3	03_03						18.600000000000000000000000000000
					1065	F	3	03_03						14.400000000000000000000000000000
					1066	F	3	03_03				2.000000000000000000000000000000	22.000000000000000000000000000000
					1067	F	3	03_03				3.000000000000000000000000000000	0.000000000000000000000000000000
					1068	F	3	03_03				3.000000000000000000000000000000	0.000000000000000000000000000000
					1069	F	3	03_03				3.000000000000000000000000000000	11.000000000000000000000000000000
					1070	F	3	03_03				2.000000000000000000000000000000	20.000000000000000000000000000000
					1071	F	3	03_03				2.000000000000000000000000000000	22.000000000000000000000000000000
					1072	F	3	03_03				2.000000000000000000000000000000	7.000000000000000000000000000000
					1073	F	3	03_03				3.000000000000000000000000000000	19.000000000000000000000000000000
					1074	F	3	03_03				3.000000000000000000000000000000	20.000000000000000000000000000000
					1075	F	3	03_03				2.000000000000000000000000000000	15.000000000000000000000000000000
					1076	F	3	03_03
					1077	F	3	03_03							3_3_1	586.000000000000000000000000000000	5.042857297777780000000000000000
					1078	F	3	03_03							3_3_1	587.000000000000000000000000000000	5.180491431111110000000000000000
					1079	F	3	03_03							3_3_1	588.000000000000000000000000000000	4.955689013333330000000000000000
					1080	F	3	03_03							3_3_1	589.000000000000000000000000000000	5.774468737777780000000000000000
					1081	F	3	03_03							3_3_1	590.000000000000000000000000000000	5.262498435555560000000000000000
					1082	F	3	03_03							3_3_1	591.000000000000000000000000000000	3.732967444444440000000000000000
					1083	F	3	03_03							3_3_1	592.000000000000000000000000000000	3.127520626666670000000000000000
					1084	F	3	03_03							3_3_1	593.000000000000000000000000000000	1.451466631111110000000000000000
					1085	F	3	03_03							3_3_1	594.000000000000000000000000000000	0.630321320000000000000000000000
					1086	F	3	03_03							3_3_1	595.000000000000000000000000000000	3.457412440000000000000000000000
					1087	F	3	03_03							3_3_1	596.000000000000000000000000000000	4.066371795555550000000000000000
					1088	F	3	03_03							3_3_1	597.000000000000000000000000000000	5.458627075555560000000000000000
					1089	F	3	03_03							3_3_1	598.000000000000000000000000000000	5.541279240000000000000000000000
					1090	F	3	03_03							3_3_1	599.000000000000000000000000000000	4.744004848888890000000000000000
					1091	F	3	03_03							3_3_1	600.000000000000000000000000000000	5.613322106666670000000000000000
					1092	F	3	03_03							3_3_1	601.000000000000000000000000000000	3.527448142222220000000000000000
					1093	F	3	03_03							3_3_1	602.000000000000000000000000000000	2.442575760000000000000000000000
					1094	F	3	03_03							3_3_1	603.000000000000000000000000000000	1.376628071111110000000000000000
					1095	F	3	03_03							3_3_1	604.000000000000000000000000000000	0.871396106666667000000000000000
					1096	F	3	03_03							3_3_1	605.000000000000000000000000000000	5.493322346666670000000000000000
					1097	F	3	03_03							3_3_1	606.000000000000000000000000000000	4.681209275555560000000000000000
					1098	F	3	03_03							3_3_1	607.000000000000000000000000000000	4.451532315555560000000000000000
					1099	F	3	03_03							3_3_1	608.000000000000000000000000000000	4.661352684444440000000000000000
					1100	F	3	03_03							3_3_1	609.000000000000000000000000000000	3.623218560000000000000000000000
					1101	F	3	03_03							3_3_1	610.000000000000000000000000000000	1.928741662222220000000000000000
					1102	F	3	03_03							3_3_1	611.000000000000000000000000000000	1.061861675555560000000000000000
					1103	F	3	03_03							3_3_2	612.000000000000000000000000000000	4.292751271111110000000000000000
					1104	F	3	03_03							3_3_2	613.000000000000000000000000000000	4.090959560000000000000000000000
					1105	F	3	03_03							3_3_2	614.000000000000000000000000000000	3.829526391111110000000000000000
					1106	F	3	03_03							3_3_2	615.000000000000000000000000000000	3.265656551111110000000000000000
					1107	F	3	03_03							3_3_2	616.000000000000000000000000000000	2.364368031111110000000000000000
					1108	F	3	03_03							3_3_2	617.000000000000000000000000000000	2.468167106666670000000000000000
					1109	F	3	03_03							3_3_2	618.000000000000000000000000000000	1.496986253333330000000000000000
					1110	F	3	03_03							3_3_2	619.000000000000000000000000000000	0.927166604444444000000000000000
					1111	F	3	03_03							3_3_2	620.000000000000000000000000000000	0.524084973333333000000000000000
					1112	F	3	03_03							3_3_2	621.000000000000000000000000000000	3.926443760000000000000000000000
					1113	F	3	03_03							3_3_2	622.000000000000000000000000000000	4.243934164444440000000000000000
					1114	F	3	03_03							3_3_2	623.000000000000000000000000000000	4.412966084444440000000000000000
					1115	F	3	03_03							3_3_2	624.000000000000000000000000000000	3.604939026666670000000000000000
					1116	F	3	03_03							3_3_2	625.000000000000000000000000000000	2.084368591111110000000000000000
					1117	F	3	03_03							3_3_2	626.000000000000000000000000000000	3.159778626666670000000000000000
					1118	F	3	03_03							3_3_2	627.000000000000000000000000000000	1.838275893333330000000000000000
					1119	F	3	03_03							3_3_2	628.000000000000000000000000000000	0.662364266666667000000000000000
					1120	F	3	03_03							3_3_2	629.000000000000000000000000000000	0.441504493333333000000000000000
					1121	F	3	03_03							3_3_3	630.000000000000000000000000000000	4.950240995555560000000000000000
					1122	F	3	03_03							3_3_3	631.000000000000000000000000000000	5.831099448888890000000000000000
					1123	F	3	03_03							3_3_3	632.000000000000000000000000000000	5.976690555555560000000000000000
					1124	F	3	03_03							3_3_3	633.000000000000000000000000000000	6.420919057777780000000000000000
					1125	F	3	03_03							3_3_3	634.000000000000000000000000000000	6.501062266666670000000000000000
					1126	F	3	03_03							3_3_3	635.000000000000000000000000000000	6.803283884444440000000000000000
					1127	F	3	03_03							3_3_3	636.000000000000000000000000000000	4.252894720000000000000000000000
					1128	F	3	03_03							3_3_3	637.000000000000000000000000000000	3.735476400000000000000000000000
					1129	F	3	03_03							3_3_3	638.000000000000000000000000000000	1.727953533333330000000000000000
					1130	F	3	03_03							3_3_3	639.000000000000000000000000000000	0.818564671111111000000000000000
					1131	F	3	03_03							3_3_3	640.000000000000000000000000000000	8.756900048888890000000000000000
					1132	F	3	03_03							3_3_3	641.000000000000000000000000000000	7.525432977777780000000000000000
					1133	F	3	03_03							3_3_3	642.000000000000000000000000000000	6.597191106666670000000000000000
					1134	F	3	03_03							3_3_3	643.000000000000000000000000000000	4.294471697777780000000000000000
					1135	F	3	03_03							3_3_3	644.000000000000000000000000000000	3.641856515555560000000000000000
					1136	F	3	03_03							3_3_3	645.000000000000000000000000000000	2.592754671111110000000000000000
					1137	F	3	03_03							3_3_3	646.000000000000000000000000000000	1.287237568888890000000000000000
					1138	F	3	03_03							3_3_3	647.000000000000000000000000000000	0.512973884444444000000000000000
					1139	F	3	03_03							3_3_4	648.000000000000000000000000000000	5.060348302222220000000000000000
					1140	F	3	03_03							3_3_4	649.000000000000000000000000000000	5.360347702222220000000000000000
					1141	F	3	03_03							3_3_4	650.000000000000000000000000000000	4.875760857777780000000000000000
					1142	F	3	03_03							3_3_4	651.000000000000000000000000000000	4.660492471111110000000000000000
					1143	F	3	03_03							3_3_4	652.000000000000000000000000000000	4.430887195555560000000000000000
					1144	F	3	03_03							3_3_4	653.000000000000000000000000000000	3.112323524444440000000000000000
					1145	F	3	03_03							3_3_4	654.000000000000000000000000000000	2.197414960000000000000000000000
					1146	F	3	03_03							3_3_4	655.000000000000000000000000000000	1.667810284444440000000000000000
					1147	F	3	03_03							3_3_4	656.000000000000000000000000000000	4.863072711111110000000000000000
					1148	F	3	03_03							3_3_4	657.000000000000000000000000000000	6.076475302222220000000000000000
					1149	F	3	03_03							3_3_4	658.000000000000000000000000000000	5.353609364444440000000000000000
					1150	F	3	03_03							3_3_4	659.000000000000000000000000000000	6.697047537777780000000000000000
					1151	F	3	03_03							3_3_4	660.000000000000000000000000000000	6.895685133333330000000000000000
					1152	F	3	03_03							3_3_4	661.000000000000000000000000000000	5.035187062222220000000000000000
					1153	F	3	03_03							3_3_4	662.000000000000000000000000000000	4.199848231111110000000000000000
					1154	F	3	03_03							3_3_5	663.000000000000000000000000000000	3.570888915555560000000000000000
					1155	F	3	03_03							3_3_5	664.000000000000000000000000000000	3.632179115555560000000000000000
					1156	F	3	03_03							3_3_5	665.000000000000000000000000000000	3.235549084444440000000000000000
					1157	F	3	03_03							3_3_5	666.000000000000000000000000000000	3.217627973333330000000000000000
					1158	F	3	03_03							3_3_5	667.000000000000000000000000000000	2.281142391111110000000000000000
					1159	F	3	03_03							3_3_5	668.000000000000000000000000000000	1.624512880000000000000000000000
					1160	F	3	03_03							3_3_5	669.000000000000000000000000000000	1.105732555555560000000000000000
					1161	F	3	03_03							3_3_5	670.000000000000000000000000000000	0.788815626666667000000000000000
					1162	F	3	03_03							3_3_5	671.000000000000000000000000000000	6.035973591111110000000000000000
					1163	F	3	03_03							3_3_5	672.000000000000000000000000000000	4.989810808888890000000000000000
					1164	F	3	03_03							3_3_5	673.000000000000000000000000000000	4.947947093333330000000000000000
					1165	F	3	03_03							3_3_5	674.000000000000000000000000000000	4.384650728888890000000000000000
					1166	F	3	03_03							3_3_5	675.000000000000000000000000000000	2.893542600000000000000000000000
					1167	F	3	03_03							3_3_5	676.000000000000000000000000000000	2.275766057777780000000000000000
					1168	F	3	03_03							3_3_5	677.000000000000000000000000000000	0.555841182222222000000000000000
					1169	F	3	03_03							3_3_5	678.000000000000000000000000000000	0.619066862222222000000000000000
					1170	F	4	04_01	18.700000000000000000000000000000	150.000000000000000000000000000000	27.000000000000000000000000000000
					1171	F	4	04_01						23.800000000000000000000000000000
					1172	F	4	04_01						21.500000000000000000000000000000
					1173	F	4	04_01						19.500000000000000000000000000000
					1174	F	4	04_01						26.100000000000000000000000000000
					1175	F	4	04_01						25.400000000000000000000000000000
					1176	F	4	04_01						27.000000000000000000000000000000
					1177	F	4	04_01						25.600000000000000000000000000000
					1178	F	4	04_01						21.900000000000000000000000000000
					1179	F	4	04_01						19.900000000000000000000000000000
					1180	F	4	04_01						16.000000000000000000000000000000
					1181	F	4	04_01				2.000000000000000000000000000000	20.000000000000000000000000000000
					1182	F	4	04_01				3.000000000000000000000000000000	20.000000000000000000000000000000
					1183	F	4	04_01				3.000000000000000000000000000000	16.000000000000000000000000000000
					1184	F	4	04_01				3.000000000000000000000000000000	21.000000000000000000000000000000
					1185	F	4	04_01				3.000000000000000000000000000000	17.000000000000000000000000000000
					1186	F	4	04_01				3.000000000000000000000000000000	26.000000000000000000000000000000
					1187	F	4	04_01				4.000000000000000000000000000000	24.000000000000000000000000000000
					1188	F	4	04_01				4.000000000000000000000000000000	24.000000000000000000000000000000
					1189	F	4	04_01				3.000000000000000000000000000000	23.000000000000000000000000000000
					1190	F	4	04_01				3.000000000000000000000000000000	23.000000000000000000000000000000
					1191	F	4	04_01							4_1_1	679.000000000000000000000000000000	5.716762760000000000000000000000
					1192	F	4	04_01							4_1_1	680.000000000000000000000000000000	7.418121364444440000000000000000
					1193	F	4	04_01							4_1_1	681.000000000000000000000000000000	8.011883617777780000000000000000
					1194	F	4	04_01							4_1_1	682.000000000000000000000000000000	8.044213302222220000000000000000
					1195	F	4	04_01							4_1_1	683.000000000000000000000000000000	7.183713231111110000000000000000
					1196	F	4	04_01							4_1_1	684.000000000000000000000000000000	5.670454608888890000000000000000
					1197	F	4	04_01							4_1_1	685.000000000000000000000000000000	4.849237613333330000000000000000
					1198	F	4	04_01							4_1_1	686.000000000000000000000000000000	3.963934724444440000000000000000
					1199	F	4	04_01							4_1_1	687.000000000000000000000000000000	3.400566675555560000000000000000
					1200	F	4	04_01							4_1_1	688.000000000000000000000000000000	2.220784088888890000000000000000
					1201	F	4	04_01							4_1_1	689.000000000000000000000000000000	1.175266466666670000000000000000
					1202	F	4	04_01							4_1_1	690.000000000000000000000000000000	7.423641066666670000000000000000
					1203	F	4	04_01							4_1_1	691.000000000000000000000000000000	8.307510266666670000000000000000
					1204	F	4	04_01							4_1_1	692.000000000000000000000000000000	10.122201977777800000000000000000
					1205	F	4	04_01							4_1_1	693.000000000000000000000000000000	10.050875955555600000000000000000
					1206	F	4	04_01							4_1_1	694.000000000000000000000000000000	8.618620755555560000000000000000
					1207	F	4	04_01							4_1_1	695.000000000000000000000000000000	5.532103631111110000000000000000
					1208	F	4	04_01							4_1_1	696.000000000000000000000000000000	4.679345480000000000000000000000
					1209	F	4	04_01							4_1_1	697.000000000000000000000000000000	3.082646164444440000000000000000
					1210	F	4	04_01							4_1_1	698.000000000000000000000000000000	1.218993977777780000000000000000
					1211	F	4	04_01							4_1_1	699.000000000000000000000000000000	7.021563017777780000000000000000
					1212	F	4	04_01							4_1_1	700.000000000000000000000000000000	9.099838431111110000000000000000
					1213	F	4	04_01							4_1_1	701.000000000000000000000000000000	8.823638266666670000000000000000
					1214	F	4	04_01							4_1_1	702.000000000000000000000000000000	10.222560200000000000000000000000
					1215	F	4	04_01							4_1_1	703.000000000000000000000000000000	10.621699186666700000000000000000
					1216	F	4	04_01							4_1_1	704.000000000000000000000000000000	5.812963284444440000000000000000
					1217	F	4	04_01							4_1_1	705.000000000000000000000000000000	4.862212497777780000000000000000
					1218	F	4	04_01							4_1_1	706.000000000000000000000000000000	2.500066684444440000000000000000
					1219	F	4	04_01							4_1_1	707.000000000000000000000000000000	1.894691551111110000000000000000
					1220	F	4	04_01							4_1_1	708.000000000000000000000000000000	1.296556546666670000000000000000
					1221	F	4	04_01							4_1_1	709.000000000000000000000000000000	0.551038324444444000000000000000
					1222	F	4	04_01							4_1_2	710.000000000000000000000000000000	9.677113262222220000000000000000
					1223	F	4	04_01							4_1_2	711.000000000000000000000000000000	9.984281106666670000000000000000
					1224	F	4	04_01							4_1_2	712.000000000000000000000000000000	10.592165195555600000000000000000
					1225	F	4	04_01							4_1_2	713.000000000000000000000000000000	8.774247684444450000000000000000
					1226	F	4	04_01							4_1_2	714.000000000000000000000000000000	10.252595982222200000000000000000
					1227	F	4	04_01							4_1_2	715.000000000000000000000000000000	7.394895604444440000000000000000
					1228	F	4	04_01							4_1_2	716.000000000000000000000000000000	10.256968733333300000000000000000
					1229	F	4	04_01							4_1_2	717.000000000000000000000000000000	7.260272217777780000000000000000
					1230	F	4	04_01							4_1_2	718.000000000000000000000000000000	4.763001226666670000000000000000
					1231	F	4	04_01							4_1_2	719.000000000000000000000000000000	3.356194004444440000000000000000
					1232	F	4	04_01							4_1_2	720.000000000000000000000000000000	2.174404253333330000000000000000
					1233	F	4	04_01							4_1_2	721.000000000000000000000000000000	0.750106026666667000000000000000
					1234	F	4	04_01							4_1_2	722.000000000000000000000000000000	6.344001648888890000000000000000
					1235	F	4	04_01							4_1_2	723.000000000000000000000000000000	8.350807671111110000000000000000
					1236	F	4	04_01							4_1_2	724.000000000000000000000000000000	9.727005635555550000000000000000
					1237	F	4	04_01							4_1_2	725.000000000000000000000000000000	10.413169137777800000000000000000
					1238	F	4	04_01							4_1_2	726.000000000000000000000000000000	9.355751897777780000000000000000
					1239	F	4	04_01							4_1_2	727.000000000000000000000000000000	4.973395071111110000000000000000
					1240	F	4	04_01							4_1_2	728.000000000000000000000000000000	3.428380240000000000000000000000
					1241	F	4	04_01							4_1_2	729.000000000000000000000000000000	2.709958737777780000000000000000
					1242	F	4	04_01							4_1_2	730.000000000000000000000000000000	1.531251417777780000000000000000
					1243	F	4	04_01							4_1_2	731.000000000000000000000000000000	0.797274391111111000000000000000
					1244	F	4	04_01							4_1_2	732.000000000000000000000000000000	13.052447013333300000000000000000
					1245	F	4	04_01							4_1_2	733.000000000000000000000000000000	9.234820240000000000000000000000
					1246	F	4	04_01							4_1_2	734.000000000000000000000000000000	4.753395511111110000000000000000
					1247	F	4	04_01							4_1_2	735.000000000000000000000000000000	3.952823635555560000000000000000
					1248	F	4	04_01							4_1_2	736.000000000000000000000000000000	1.844727493333330000000000000000
					1249	F	4	04_01							4_1_3	737.000000000000000000000000000000	4.974828760000000000000000000000
					1250	F	4	04_01							4_1_3	738.000000000000000000000000000000	4.723288044444440000000000000000
					1251	F	4	04_01							4_1_3	739.000000000000000000000000000000	6.588732342222220000000000000000
					1252	F	4	04_01							4_1_3	740.000000000000000000000000000000	7.145075315555560000000000000000
					1253	F	4	04_01							4_1_3	741.000000000000000000000000000000	6.869807048888890000000000000000
					1254	F	4	04_01							4_1_3	742.000000000000000000000000000000	6.967369577777780000000000000000
					1255	F	4	04_01							4_1_3	743.000000000000000000000000000000	3.966873786666670000000000000000
					1256	F	4	04_01							4_1_3	744.000000000000000000000000000000	1.942576760000000000000000000000
					1257	F	4	04_01							4_1_3	745.000000000000000000000000000000	2.585872964444440000000000000000
					1258	F	4	04_01							4_1_3	746.000000000000000000000000000000	0.899209671111111000000000000000
					1259	F	4	04_01							4_1_3	747.000000000000000000000000000000	4.290098946666670000000000000000
					1260	F	4	04_01							4_1_3	748.000000000000000000000000000000	3.486301271111110000000000000000
					1261	F	4	04_01							4_1_3	749.000000000000000000000000000000	6.274037631111110000000000000000
					1262	F	4	04_01							4_1_3	750.000000000000000000000000000000	6.785721195555560000000000000000
					1263	F	4	04_01							4_1_3	751.000000000000000000000000000000	7.303999728888890000000000000000
					1264	F	4	04_01							4_1_3	752.000000000000000000000000000000	7.728013217777780000000000000000
					1265	F	4	04_01							4_1_3	753.000000000000000000000000000000	4.047016995555560000000000000000
					1266	F	4	04_01							4_1_3	754.000000000000000000000000000000	2.462145613333330000000000000000
					1267	F	4	04_01							4_1_3	755.000000000000000000000000000000	1.697917751111110000000000000000
					1268	F	4	04_01							4_1_3	756.000000000000000000000000000000	1.092972724444440000000000000000
					1269	F	4	04_01							4_1_3	757.000000000000000000000000000000	0.437991955555556000000000000000
					1270	F	4	04_01							4_1_3	758.000000000000000000000000000000	9.200626760000000000000000000000
					1271	F	4	04_01							4_1_4	759.000000000000000000000000000000	5.206011093333330000000000000000
					1272	F	4	04_01							4_1_4	760.000000000000000000000000000000	7.286795462222220000000000000000
					1273	F	4	04_01							4_1_4	761.000000000000000000000000000000	6.263858440000000000000000000000
					1274	F	4	04_01							4_1_4	762.000000000000000000000000000000	6.589449186666670000000000000000
					1275	F	4	04_01							4_1_4	763.000000000000000000000000000000	6.461994244444440000000000000000
					1276	F	4	04_01							4_1_4	764.000000000000000000000000000000	7.410594497777780000000000000000
					1277	F	4	04_01							4_1_4	765.000000000000000000000000000000	4.703503137777780000000000000000
					1278	F	4	04_01							4_1_4	766.000000000000000000000000000000	4.608091142222220000000000000000
					1279	F	4	04_01							4_1_4	767.000000000000000000000000000000	2.470389324444440000000000000000
					1280	F	4	04_01							4_1_4	768.000000000000000000000000000000	2.259995480000000000000000000000
					1281	F	4	04_01							4_1_4	769.000000000000000000000000000000	1.102936862222220000000000000000
					1282	F	4	04_01							4_1_4	770.000000000000000000000000000000	5.252749351111110000000000000000
					1283	F	4	04_01							4_1_4	771.000000000000000000000000000000	3.899347040000000000000000000000
					1284	F	4	04_01							4_1_4	772.000000000000000000000000000000	3.907590751111110000000000000000
					1285	F	4	04_01							4_1_4	773.000000000000000000000000000000	3.499706262222220000000000000000
					1286	F	4	04_01							4_1_4	774.000000000000000000000000000000	3.679132426666670000000000000000
					1287	F	4	04_01							4_1_4	775.000000000000000000000000000000	2.475478920000000000000000000000
					1288	F	4	04_01							4_1_4	776.000000000000000000000000000000	3.023076391111110000000000000000
					1289	F	4	04_01							4_1_4	777.000000000000000000000000000000	1.414334088888890000000000000000
					1290	F	4	04_01							4_1_4	778.000000000000000000000000000000	1.670534293333330000000000000000
					1291	F	4	04_01							4_1_4	779.000000000000000000000000000000	1.148169746666670000000000000000
					1292	F	4	04_01							4_1_4	780.000000000000000000000000000000	0.637489764444444000000000000000
					1293	F	4	04_01							4_1_4	781.000000000000000000000000000000	11.747073280000000000000000000000
					1294	F	4	04_01							4_1_4	782.000000000000000000000000000000	10.734387133333300000000000000000
					1295	F	4	04_01							4_1_4	783.000000000000000000000000000000	8.959336920000000000000000000000
					1296	F	4	04_01							4_1_4	784.000000000000000000000000000000	4.051389746666670000000000000000
					1297	F	4	04_01							4_1_4	785.000000000000000000000000000000	3.274473737777780000000000000000
					1298	F	4	04_01							4_1_4	786.000000000000000000000000000000	1.019997960000000000000000000000
					1299	F	4	04_01							4_1_5	787.000000000000000000000000000000	10.880336662222200000000000000000
					1300	F	4	04_01							4_1_5	788.000000000000000000000000000000	9.944782977777780000000000000000
					1301	F	4	04_01							4_1_5	789.000000000000000000000000000000	12.249366182222200000000000000000
					1302	F	4	04_01							4_1_5	790.000000000000000000000000000000	11.932377568888900000000000000000
					1303	F	4	04_01							4_1_5	791.000000000000000000000000000000	13.695456480000000000000000000000
					1304	F	4	04_01							4_1_5	792.000000000000000000000000000000	14.110724466666700000000000000000
					1305	F	4	04_01							4_1_5	793.000000000000000000000000000000	9.927650395555550000000000000000
					1306	F	4	04_01							4_1_5	794.000000000000000000000000000000	7.541848715555560000000000000000
					1307	F	4	04_01							4_1_5	795.000000000000000000000000000000	6.414610826666670000000000000000
					1308	F	4	04_01							4_1_5	796.000000000000000000000000000000	5.133753173333330000000000000000
					1309	F	4	04_01							4_1_5	797.000000000000000000000000000000	2.808166426666670000000000000000
					1310	F	4	04_01							4_1_5	798.000000000000000000000000000000	1.750534133333330000000000000000
					1311	F	4	04_01							4_1_5	799.000000000000000000000000000000	0.897632613333333000000000000000
					1312	F	4	04_01							4_1_5	800.000000000000000000000000000000	7.906794222222220000000000000000
					1313	F	4	04_01							4_1_5	801.000000000000000000000000000000	10.479190511111100000000000000000
					1314	F	4	04_01							4_1_5	802.000000000000000000000000000000	10.944279186666700000000000000000
					1315	F	4	04_01							4_1_5	803.000000000000000000000000000000	12.745494222222200000000000000000
					1316	F	4	04_01							4_1_5	804.000000000000000000000000000000	12.938827168888900000000000000000
					1317	F	4	04_01							4_1_5	805.000000000000000000000000000000	9.958044600000000000000000000000
					1318	F	4	04_01							4_1_5	806.000000000000000000000000000000	7.000917897777780000000000000000
					1319	F	4	04_01							4_1_5	807.000000000000000000000000000000	5.679845271111110000000000000000
					1320	F	4	04_01							4_1_5	808.000000000000000000000000000000	4.664435115555560000000000000000
					1321	F	4	04_01							4_1_5	809.000000000000000000000000000000	2.676983893333330000000000000000
					1322	F	4	04_01							4_1_5	810.000000000000000000000000000000	1.765444497777780000000000000000
					1323	F	4	04_01							4_1_5	811.000000000000000000000000000000	10.474746075555600000000000000000
					1324	F	4	04_01							4_1_5	812.000000000000000000000000000000	7.424572964444440000000000000000
					1325	F	4	04_01							4_1_5	813.000000000000000000000000000000	4.246084697777780000000000000000
					1326	F	4	04_01							4_1_5	814.000000000000000000000000000000	2.899062302222220000000000000000
					1327	F	4	04_01							4_1_5	815.000000000000000000000000000000	1.560355302222220000000000000000
					1328	F	4	04_01							4_1_5	816.000000000000000000000000000000	1.090105346666670000000000000000
					1329	F	4	04_01							4_1_5	817.000000000000000000000000000000	1.121789871111110000000000000000
					1330	F	4	04_01							4_1_5	818.000000000000000000000000000000	0.501504373333333000000000000000
					1331	F	4	04_02	16.500000000000000000000000000000	178.000000000000000000000000000000	51.000000000000000000000000000000							278.000000000000000000000000000000			119.340000000000000000000000000000	66.220000000000000000000000000000	1.730000000000000000000000000000	4.940000000000000000000000000000	115.260000000000000000000000000000	105.700000000000000000000000000000
					1332	F	4	04_02						30.100000000000000000000000000000
					1333	F	4	04_02						26.600000000000000000000000000000
					1334	F	4	04_02						22.300000000000000000000000000000
					1335	F	4	04_02						24.000000000000000000000000000000
					1336	F	4	04_02						23.800000000000000000000000000000
					1337	F	4	04_02						19.200000000000000000000000000000
					1338	F	4	04_02						24.000000000000000000000000000000
					1339	F	4	04_02						17.600000000000000000000000000000
					1340	F	4	04_02						19.400000000000000000000000000000
					1341	F	4	04_02						19.400000000000000000000000000000
					1342	F	4	04_02				3.000000000000000000000000000000	27.000000000000000000000000000000
					1343	F	4	04_02				3.000000000000000000000000000000	26.000000000000000000000000000000
					1344	F	4	04_02				3.000000000000000000000000000000	20.000000000000000000000000000000
					1345	F	4	04_02				3.000000000000000000000000000000	28.000000000000000000000000000000
					1346	F	4	04_02				3.000000000000000000000000000000	18.000000000000000000000000000000
					1347	F	4	04_02				3.000000000000000000000000000000	21.000000000000000000000000000000
					1348	F	4	04_02				3.000000000000000000000000000000	23.000000000000000000000000000000
					1349	F	4	04_02				3.000000000000000000000000000000	20.000000000000000000000000000000
					1350	F	4	04_02				3.000000000000000000000000000000	23.000000000000000000000000000000
					1351	F	4	04_02				2.000000000000000000000000000000	23.000000000000000000000000000000
					1352	F	4	04_02							4_2_1	819.000000000000000000000000000000	8.741989684444440000000000000000
					1353	F	4	04_02							4_2_1	820.000000000000000000000000000000	7.980915937777780000000000000000
					1354	F	4	04_02							4_2_1	821.000000000000000000000000000000	9.500124368888890000000000000000
					1355	F	4	04_02							4_2_1	822.000000000000000000000000000000	9.331307502222220000000000000000
					1356	F	4	04_02							4_2_1	823.000000000000000000000000000000	10.689512671111100000000000000000
					1357	F	4	04_02							4_2_1	824.000000000000000000000000000000	7.233462235555560000000000000000
					1358	F	4	04_02							4_2_1	825.000000000000000000000000000000	5.366870986666670000000000000000
					1359	F	4	04_02							4_2_1	826.000000000000000000000000000000	6.193249262222220000000000000000
					1360	F	4	04_02							4_2_1	827.000000000000000000000000000000	3.441498493333330000000000000000
					1361	F	4	04_02							4_2_1	828.000000000000000000000000000000	2.328382440000000000000000000000
					1362	F	4	04_02							4_2_1	829.000000000000000000000000000000	1.501574057777780000000000000000
					1363	F	4	04_02							4_2_1	830.000000000000000000000000000000	0.769317457777778000000000000000
					1364	F	4	04_02							4_2_1	831.000000000000000000000000000000	6.050382164444440000000000000000
					1365	F	4	04_02							4_2_1	832.000000000000000000000000000000	7.927941133333330000000000000000
					1366	F	4	04_02							4_2_1	833.000000000000000000000000000000	8.643495257777780000000000000000
					1367	F	4	04_02							4_2_1	834.000000000000000000000000000000	8.600771328888890000000000000000
					1368	F	4	04_02							4_2_1	835.000000000000000000000000000000	9.937901271111110000000000000000
					1369	F	4	04_02							4_2_1	836.000000000000000000000000000000	5.559487088888890000000000000000
					1370	F	4	04_02							4_2_1	837.000000000000000000000000000000	5.337552048888890000000000000000
					1371	F	4	04_02							4_2_1	838.000000000000000000000000000000	4.664865222222220000000000000000
					1372	F	4	04_02							4_2_1	839.000000000000000000000000000000	2.736123560000000000000000000000
					1373	F	4	04_02							4_2_1	840.000000000000000000000000000000	1.838562631111110000000000000000
					1374	F	4	04_02							4_2_1	841.000000000000000000000000000000	1.090893875555560000000000000000
					1375	F	4	04_02							4_2_2	842.000000000000000000000000000000	2.781069706666670000000000000000
					1376	F	4	04_02							4_2_2	843.000000000000000000000000000000	3.324509480000000000000000000000
					1377	F	4	04_02							4_2_2	844.000000000000000000000000000000	5.013825097777780000000000000000
					1378	F	4	04_02							4_2_2	845.000000000000000000000000000000	5.521637702222220000000000000000
					1379	F	4	04_02							4_2_2	846.000000000000000000000000000000	6.539771866666670000000000000000
					1380	F	4	04_02							4_2_2	847.000000000000000000000000000000	5.737909671111110000000000000000
					1381	F	4	04_02							4_2_2	848.000000000000000000000000000000	6.524789817777780000000000000000
					1382	F	4	04_02							4_2_2	849.000000000000000000000000000000	2.238776884444440000000000000000
					1383	F	4	04_02							4_2_2	850.000000000000000000000000000000	1.395982871111110000000000000000
					1384	F	4	04_02							4_2_2	851.000000000000000000000000000000	0.989317017777778000000000000000
					1385	F	4	04_02							4_2_2	852.000000000000000000000000000000	2.781069706666670000000000000000
					1386	F	4	04_02							4_2_2	853.000000000000000000000000000000	3.324509480000000000000000000000
					1387	F	4	04_02							4_2_2	854.000000000000000000000000000000	5.013825097777780000000000000000
					1388	F	4	04_02							4_2_2	855.000000000000000000000000000000	5.521637702222220000000000000000
					1389	F	4	04_02							4_2_2	856.000000000000000000000000000000	6.539771866666670000000000000000
					1390	F	4	04_02							4_2_2	857.000000000000000000000000000000	5.737909671111110000000000000000
					1391	F	4	04_02							4_2_2	858.000000000000000000000000000000	6.524789817777780000000000000000
					1392	F	4	04_02							4_2_2	859.000000000000000000000000000000	2.238776884444440000000000000000
					1393	F	4	04_02							4_2_2	860.000000000000000000000000000000	1.395982871111110000000000000000
					1394	F	4	04_02							4_2_2	861.000000000000000000000000000000	0.989317017777778000000000000000
					1395	F	4	04_02							4_2_2	862.000000000000000000000000000000	5.454254324444440000000000000000
					1396	F	4	04_02							4_2_2	863.000000000000000000000000000000	5.284218822222220000000000000000
					1397	F	4	04_02							4_2_2	864.000000000000000000000000000000	4.630886795555560000000000000000
					1398	F	4	04_02							4_2_2	865.000000000000000000000000000000	5.980203093333330000000000000000
					1399	F	4	04_02							4_2_2	866.000000000000000000000000000000	4.087662075555560000000000000000
					1400	F	4	04_02							4_2_2	867.000000000000000000000000000000	3.084294906666670000000000000000
					1401	F	4	04_02							4_2_2	868.000000000000000000000000000000	2.801571457777780000000000000000
					1402	F	4	04_02							4_2_2	869.000000000000000000000000000000	1.677917791111110000000000000000
					1403	F	4	04_02							4_2_2	870.000000000000000000000000000000	1.138062240000000000000000000000
					1404	F	4	04_02							4_2_2	871.000000000000000000000000000000	1.461000662222220000000000000000
					1405	F	4	04_02							4_2_3	872.000000000000000000000000000000	6.257621893333330000000000000000
					1406	F	4	04_02							4_2_3	873.000000000000000000000000000000	8.667437862222220000000000000000
					1407	F	4	04_02							4_2_3	874.000000000000000000000000000000	7.952242160000000000000000000000
					1408	F	4	04_02							4_2_3	875.000000000000000000000000000000	8.214678911111110000000000000000
					1409	F	4	04_02							4_2_3	876.000000000000000000000000000000	8.423925804444440000000000000000
					1410	F	4	04_02							4_2_3	877.000000000000000000000000000000	5.015473840000000000000000000000
					1411	F	4	04_02							4_2_3	878.000000000000000000000000000000	4.160565155555560000000000000000
					1412	F	4	04_02							4_2_3	879.000000000000000000000000000000	3.392466333333330000000000000000
					1413	F	4	04_02							4_2_3	880.000000000000000000000000000000	2.108526248888890000000000000000
					1414	F	4	04_02							4_2_3	881.000000000000000000000000000000	1.113474475555560000000000000000
					1415	F	4	04_02							4_2_3	882.000000000000000000000000000000	0.608314195555556000000000000000
					1416	F	4	04_02							4_2_3	883.000000000000000000000000000000	3.383075671111110000000000000000
					1417	F	4	04_02							4_2_3	884.000000000000000000000000000000	5.018843008888890000000000000000
					1418	F	4	04_02							4_2_3	885.000000000000000000000000000000	4.518915693333330000000000000000
					1419	F	4	04_02							4_2_3	886.000000000000000000000000000000	5.885507942222220000000000000000
					1420	F	4	04_02							4_2_3	887.000000000000000000000000000000	5.805077995555560000000000000000
					1421	F	4	04_02							4_2_3	888.000000000000000000000000000000	6.127514626666670000000000000000
					1422	F	4	04_02							4_2_3	889.000000000000000000000000000000	6.426295391111110000000000000000
					1423	F	4	04_02							4_2_3	890.000000000000000000000000000000	2.674403253333330000000000000000
					1424	F	4	04_02							4_2_3	891.000000000000000000000000000000	1.264585284444440000000000000000
					1425	F	4	04_02							4_2_3	892.000000000000000000000000000000	0.585661911111111000000000000000
					1426	F	4	04_02							4_2_3	893.000000000000000000000000000000	4.202572240000000000000000000000
					1427	F	4	04_02							4_2_3	894.000000000000000000000000000000	6.670811031111110000000000000000
					1428	F	4	04_02							4_2_3	895.000000000000000000000000000000	6.367585831111110000000000000000
					1429	F	4	04_02							4_2_3	896.000000000000000000000000000000	7.399411724444440000000000000000
					1430	F	4	04_02							4_2_3	897.000000000000000000000000000000	8.524284026666670000000000000000
					1431	F	4	04_02							4_2_3	898.000000000000000000000000000000	9.741772631111110000000000000000
					1432	F	4	04_02							4_2_3	899.000000000000000000000000000000	4.922284062222220000000000000000
					1433	F	4	04_02							4_2_3	900.000000000000000000000000000000	4.188091982222220000000000000000
					1434	F	4	04_02							4_2_3	901.000000000000000000000000000000	2.078562151111110000000000000000
					1435	F	4	04_02							4_2_3	902.000000000000000000000000000000	1.570391124444440000000000000000
					1436	F	4	04_02							4_2_3	903.000000000000000000000000000000	0.614264004444444000000000000000
					1437	F	4	04_02							4_2_4	904.000000000000000000000000000000	5.807873688888890000000000000000
					1438	F	4	04_02							4_2_4	905.000000000000000000000000000000	6.014038151111110000000000000000
					1439	F	4	04_02							4_2_4	906.000000000000000000000000000000	7.686507924444440000000000000000
					1440	F	4	04_02							4_2_4	907.000000000000000000000000000000	7.891740488888890000000000000000
					1441	F	4	04_02							4_2_4	908.000000000000000000000000000000	8.330807711111110000000000000000
					1442	F	4	04_02							4_2_4	909.000000000000000000000000000000	7.968442844444440000000000000000
					1443	F	4	04_02							4_2_4	910.000000000000000000000000000000	4.351604200000000000000000000000
					1444	F	4	04_02							4_2_4	911.000000000000000000000000000000	3.166875386666670000000000000000
					1445	F	4	04_02							4_2_4	912.000000000000000000000000000000	2.670675662222220000000000000000
					1446	F	4	04_02							4_2_4	913.000000000000000000000000000000	1.499710262222220000000000000000
					1447	F	4	04_02							4_2_4	914.000000000000000000000000000000	0.343081751111111000000000000000
					1448	F	4	04_02							4_2_4	915.000000000000000000000000000000	6.416259568888890000000000000000
					1449	F	4	04_02							4_2_4	916.000000000000000000000000000000	5.160921577777780000000000000000
					1450	F	4	04_02							4_2_4	917.000000000000000000000000000000	5.716260968888890000000000000000
					1451	F	4	04_02							4_2_4	918.000000000000000000000000000000	5.143717311111110000000000000000
					1452	F	4	04_02							4_2_4	919.000000000000000000000000000000	4.169597395555550000000000000000
					1453	F	4	04_02							4_2_4	920.000000000000000000000000000000	3.063291364444440000000000000000
					1454	F	4	04_02							4_2_4	921.000000000000000000000000000000	2.528812146666670000000000000000
					1455	F	4	04_02							4_2_4	922.000000000000000000000000000000	1.557989715555560000000000000000
					1456	F	4	04_02							4_2_4	923.000000000000000000000000000000	1.207739520000000000000000000000
					1457	F	4	04_02							4_2_4	924.000000000000000000000000000000	0.393404231111111000000000000000
					1458	F	4	04_02							4_2_4	925.000000000000000000000000000000	5.388304635555560000000000000000
					1459	F	4	04_02							4_2_4	926.000000000000000000000000000000	4.327518226666670000000000000000
					1460	F	4	04_02							4_2_4	927.000000000000000000000000000000	5.387157684444440000000000000000
					1461	F	4	04_02							4_2_4	928.000000000000000000000000000000	4.337195626666670000000000000000
					1462	F	4	04_02							4_2_4	929.000000000000000000000000000000	5.018126164444440000000000000000
					1463	F	4	04_02							4_2_4	930.000000000000000000000000000000	3.692178995555560000000000000000
					1464	F	4	04_02							4_2_4	931.000000000000000000000000000000	2.756912048888890000000000000000
					1465	F	4	04_02							4_2_4	932.000000000000000000000000000000	1.818849408888890000000000000000
					1466	F	4	04_02							4_2_4	933.000000000000000000000000000000	1.038062440000000000000000000000
					1467	F	4	04_02							4_2_5	934.000000000000000000000000000000	8.886505524444440000000000000000
					1468	F	4	04_02							4_2_5	935.000000000000000000000000000000	8.454678431111110000000000000000
					1469	F	4	04_02							4_2_5	936.000000000000000000000000000000	7.627296573333330000000000000000
					1470	F	4	04_02							4_2_5	937.000000000000000000000000000000	5.981995204444440000000000000000
					1471	F	4	04_02							4_2_5	938.000000000000000000000000000000	5.545795360000000000000000000000
					1472	F	4	04_02							4_2_5	939.000000000000000000000000000000	3.555906866666670000000000000000
					1473	F	4	04_02							4_2_5	940.000000000000000000000000000000	1.947307933333330000000000000000
					1474	F	4	04_02							4_2_5	941.000000000000000000000000000000	0.851539515555556000000000000000
					1475	F	4	04_02							4_2_5	942.000000000000000000000000000000	5.236405297777780000000000000000
					1476	F	4	04_02							4_2_5	943.000000000000000000000000000000	5.293896222222220000000000000000
					1477	F	4	04_02							4_2_5	944.000000000000000000000000000000	2.956624911111110000000000000000
					1478	F	4	04_02							4_2_5	945.000000000000000000000000000000	2.823220160000000000000000000000
					1479	F	4	04_02							4_2_5	946.000000000000000000000000000000	2.350747986666670000000000000000
					1480	F	4	04_02							4_2_5	947.000000000000000000000000000000	1.180499431111110000000000000000
					1481	F	4	04_02							4_2_5	948.000000000000000000000000000000	9.334031511111110000000000000000
					1482	F	4	04_02							4_2_5	949.000000000000000000000000000000	10.511806933333300000000000000000
					1483	F	4	04_02							4_2_5	950.000000000000000000000000000000	8.878978657777780000000000000000
					1484	F	4	04_02							4_2_5	951.000000000000000000000000000000	7.179627217777780000000000000000
					1485	F	4	04_02							4_2_5	952.000000000000000000000000000000	7.789088364444440000000000000000
					1486	F	4	04_02							4_2_5	953.000000000000000000000000000000	6.421922640000000000000000000000
					1487	F	4	04_02							4_2_5	954.000000000000000000000000000000	4.671603560000000000000000000000
					1488	F	4	04_02							4_2_5	955.000000000000000000000000000000	3.488451804444440000000000000000
					1489	F	4	04_02							4_2_5	956.000000000000000000000000000000	2.492898240000000000000000000000
					1490	F	4	04_02							4_2_5	957.000000000000000000000000000000	6.850595617777780000000000000000
					1491	F	4	04_02							4_2_5	958.000000000000000000000000000000	6.083141955555560000000000000000
					1492	F	4	04_02							4_2_5	959.000000000000000000000000000000	5.543429773333330000000000000000
					1493	F	4	04_02							4_2_5	960.000000000000000000000000000000	4.276478902222220000000000000000
					1494	F	4	04_02							4_2_5	961.000000000000000000000000000000	2.141286040000000000000000000000
					1495	F	4	04_02							4_2_5	962.000000000000000000000000000000	1.613975266666670000000000000000
					1496	F	4	04_02							4_2_5	963.000000000000000000000000000000	0.590249715555555000000000000000
					1497	F	4	04_02
					1498	F	4	04_02
					1499	F	4	04_02
					1500	F	4	04_02
					1501	F	4	04_02
					1502	F	4	04_02
					1503	F	4	04_02
					1504	F	4	04_02
					1505	F	4	04_02
					1506	F	4	04_02
					1507	F	4	04_02
					1508	F	4	04_02
					1509	F	4	04_02
					1510	F	4	04_02
					1511	F	4	04_02
					1512	F	4	04_02
					1513	F	4	04_02
					1514	F	4	04_02
					1515	F	4	04_02
					1516	F	4	04_02
					1517	F	4	04_02
					1518	F	4	04_02
					1519	F	4	04_02
					1520	F	4	04_02
					1521	F	4	04_02
					1522	F	4	04_02
					1523	F	4	04_02
					1524	F	4	04_02
					1525	F	4	04_02
					1526	F	4	04_02
					1527	F	4	04_02
					1528	F	4	04_02
					1529	F	4	04_02
					1530	F	4	04_02
					1531	F	4	04_02
					1532	F	4	04_02
					1533	F	4	04_02
					1534	F	4	04_02
					1535	F	4	04_02
					1536	F	4	04_02
					1537	F	4	04_02
					1538	F	4	04_02
					1539	F	4	04_02
					1540	F	4	04_02
					1541	F	4	04_02
					1542	F	4	04_02
					1543	F	4	04_02
					1544	F	4	04_02
					1545	F	4	04_02
					1546	F	4	04_02
					1547	F	4	04_02
					1548	F	4	04_02
					1549	F	4	04_02
					1550	F	4	04_02
					1551	F	4	04_02
					1552	F	4	04_02
					1553	F	4	04_02
					1554	F	4	04_02
					1555	F	4	04_02
					1556	F	4	04_02
					1557	F	4	04_02
					1558	F	4	04_02
					1559	F	4	04_02
					1560	F	4	04_02
					1561	F	4	04_02
					1562	F	4	04_02
					1563	F	4	04_02
					1564	F	4	04_02
					1565	F	4	04_02
					1566	F	4	04_02
					1567	F	4	04_02
					1568	F	4	04_02
					1569	F	4	04_02
					1570	F	4	04_02
					1571	F	4	04_02
					1572	F	4	04_02
					1573	F	4	04_02
					1574	F	4	04_02
					1575	F	4	04_02
					1576	F	4	04_02
					1577	F	4	04_02
					1578	F	4	04_02
					1579	F	4	04_02
					1580	F	4	04_02
					1581	F	4	04_02
					1582	F	4	04_02
					1583	F	4	04_02
					1584	F	4	04_02
					1585	F	4	04_02
					1586	F	4	04_02
					1587	F	4	04_02
					1588	F	4	04_02
					1589	F	4	04_02
					1590	F	4	04_02
					1591	F	4	04_02
					1592	F	4	04_02
					1593	F	4	04_02
					1594	F	4	04_02
					1595	F	4	04_02
					1596	F	4	04_02
					1597	F	4	04_02
					1598	F	4	04_02
					1599	F	4	04_02
					1600	F	4	04_02
					1601	F	4	04_02
					1602	F	4	04_02
					1603	F	4	04_02
					1604	F	4	04_02
					1605	F	4	04_02
					1606	F	4	04_02
					1607	F	4	04_02
					1608	F	4	04_02
					1609	F	4	04_02
					1610	F	4	04_02
					1611	F	4	04_02
					1612	F	4	04_02
					1613	F	4	04_02
					1614	F	4	04_02
					1615	F	4	04_02
					1616	F	4	04_02
					1617	F	4	04_02
					1618	F	4	04_02
					1619	F	4	04_02
					1620	F	4	04_02
					1621	F	4	04_02
					1622	F	4	04_02
					1623	F	4	04_02
					1624	F	4	04_02
					1625	F	4	04_02
					1626	F	4	04_02
					1627	F	4	04_02
					1628	F	4	04_02
					1629	F	4	04_02											04_2_ramet1	1.092200000000000000000000000000
					1630	F	4	04_02											04_2_ramet1	0.958850000000000000000000000000
					1631	F	4	04_02											04_2_ramet1	1.530350000000000000000000000000
					1632	F	4	04_02											04_2_ramet2	0.920750000000000000000000000000
					1633	F	4	04_02											04_2_ramet2	1.085850000000000000000000000000
					1634	F	4	04_02											04_2_ramet2	1.479550000000000000000000000000
					1635	F	4	04_02											04_2_ramet3	1.130300000000000000000000000000
					1636	F	4	04_02											04_2_ramet3	0.965200000000000000000000000000
					1637	F	4	04_02											04_2_ramet3	1.625600000000000000000000000000
					1638	F	4	04_02											04_2_ramet4	1.358900000000000000000000000000
					1639	F	4	04_02											04_2_ramet4	1.670050000000000000000000000000
					1640	F	4	04_02											04_2_ramet4	0.844550000000000000000000000000
					1641	F	4	04_02											04_2_ramet5	1.695450000000000000000000000000
					1642	F	4	04_02											04_2_ramet5	1.466850000000000000000000000000
					1643	F	4	04_02											04_2_ramet5	1.162050000000000000000000000000
					1644	F	4	04_03	16.500000000000000000000000000000	161.000000000000000000000000000000	42.000000000000000000000000000000
					1645	F	4	04_03						24.100000000000000000000000000000
					1646	F	4	04_03						23.400000000000000000000000000000
					1647	F	4	04_03						16.500000000000000000000000000000
					1648	F	4	04_03						21.700000000000000000000000000000
					1649	F	4	04_03						11.000000000000000000000000000000
					1650	F	4	04_03						25.400000000000000000000000000000
					1651	F	4	04_03						23.500000000000000000000000000000
					1652	F	4	04_03						15.100000000000000000000000000000
					1653	F	4	04_03						19.600000000000000000000000000000
					1654	F	4	04_03						22.800000000000000000000000000000
					1655	F	4	04_03				4.000000000000000000000000000000	21.000000000000000000000000000000
					1656	F	4	04_03				3.000000000000000000000000000000	16.000000000000000000000000000000
					1657	F	4	04_03				2.000000000000000000000000000000	24.000000000000000000000000000000
					1658	F	4	04_03				4.000000000000000000000000000000	16.000000000000000000000000000000
					1659	F	4	04_03				3.000000000000000000000000000000	16.000000000000000000000000000000
					1660	F	4	04_03				3.000000000000000000000000000000	25.000000000000000000000000000000
					1661	F	4	04_03				3.000000000000000000000000000000	24.000000000000000000000000000000
					1662	F	4	04_03				3.000000000000000000000000000000	24.000000000000000000000000000000
					1663	F	4	04_03				3.000000000000000000000000000000	24.000000000000000000000000000000
					1664	F	4	04_03				3.000000000000000000000000000000	15.000000000000000000000000000000
					1665	F	4	04_03							4_3_1	964.000000000000000000000000000000	2.226948951111110000000000000000
					1666	F	4	04_03							4_3_1	965.000000000000000000000000000000	3.005943808888890000000000000000
					1667	F	4	04_03							4_3_1	966.000000000000000000000000000000	3.617412120000000000000000000000
					1668	F	4	04_03							4_3_1	967.000000000000000000000000000000	5.183645546666670000000000000000
					1669	F	4	04_03							4_3_1	968.000000000000000000000000000000	4.165081275555560000000000000000
					1670	F	4	04_03							4_3_1	969.000000000000000000000000000000	4.841495693333330000000000000000
					1671	F	4	04_03							4_3_1	970.000000000000000000000000000000	5.778841488888890000000000000000
					1672	F	4	04_03							4_3_1	971.000000000000000000000000000000	6.514610626666670000000000000000
					1673	F	4	04_03							4_3_1	972.000000000000000000000000000000	3.039563813333330000000000000000
					1674	F	4	04_03							4_3_1	973.000000000000000000000000000000	1.696269008888890000000000000000
					1675	F	4	04_03							4_3_1	974.000000000000000000000000000000	0.818708040000000000000000000000
					1676	F	4	04_03							4_3_1	975.000000000000000000000000000000	0.447310933333333000000000000000
					1677	F	4	04_03							4_3_1	976.000000000000000000000000000000	4.923287644444440000000000000000
					1678	F	4	04_03							4_3_1	977.000000000000000000000000000000	4.023576182222220000000000000000
					1679	F	4	04_03							4_3_1	978.000000000000000000000000000000	6.528374040000000000000000000000
					1680	F	4	04_03							4_3_1	979.000000000000000000000000000000	5.941493493333330000000000000000
					1681	F	4	04_03							4_3_1	980.000000000000000000000000000000	7.719697822222220000000000000000
					1682	F	4	04_03							4_3_1	981.000000000000000000000000000000	7.759984480000000000000000000000
					1683	F	4	04_03							4_3_1	982.000000000000000000000000000000	5.053251542222220000000000000000
					1684	F	4	04_03							4_3_1	983.000000000000000000000000000000	3.476910608888890000000000000000
					1685	F	4	04_03							4_3_1	984.000000000000000000000000000000	1.999709262222220000000000000000
					1686	F	4	04_03							4_3_1	985.000000000000000000000000000000	1.383438093333330000000000000000
					1687	F	4	04_03							4_3_1	986.000000000000000000000000000000	0.667382177777778000000000000000
					1688	F	4	04_03							4_3_1	987.000000000000000000000000000000	5.456046435555560000000000000000
					1689	F	4	04_03							4_3_1	988.000000000000000000000000000000	7.207225728888890000000000000000
					1690	F	4	04_03							4_3_1	989.000000000000000000000000000000	8.085001751111110000000000000000
					1691	F	4	04_03							4_3_1	990.000000000000000000000000000000	9.276970693333330000000000000000
					1692	F	4	04_03							4_3_1	991.000000000000000000000000000000	8.655466560000000000000000000000
					1693	F	4	04_03							4_3_1	992.000000000000000000000000000000	6.362281182222220000000000000000
					1694	F	4	04_03							4_3_1	993.000000000000000000000000000000	1.604011128888890000000000000000
					1695	F	4	04_03							4_3_1	994.000000000000000000000000000000	0.658708360000000000000000000000
					1696	F	4	04_03							4_3_2	995.000000000000000000000000000000	7.612529577777780000000000000000
					1697	F	4	04_03							4_3_2	996.000000000000000000000000000000	6.720775088888890000000000000000
					1698	F	4	04_03							4_3_2	997.000000000000000000000000000000	8.418406102222220000000000000000
					1699	F	4	04_03							4_3_2	998.000000000000000000000000000000	4.381353244444440000000000000000
					1700	F	4	04_03							4_3_2	999.000000000000000000000000000000	4.523216760000000000000000000000
					1701	F	4	04_03							4_3_2	1000.000000000000000000000000000000	3.812393808888890000000000000000
					1702	F	4	04_03							4_3_2	1001.000000000000000000000000000000	3.865225244444440000000000000000
					1703	F	4	04_03							4_3_2	1002.000000000000000000000000000000	3.822716368888890000000000000000
					1704	F	4	04_03							4_3_2	1003.000000000000000000000000000000	2.216339653333330000000000000000
					1705	F	4	04_03							4_3_2	1004.000000000000000000000000000000	2.023651866666670000000000000000
					1706	F	4	04_03							4_3_2	1005.000000000000000000000000000000	1.079639417777780000000000000000
					1707	F	4	04_03							4_3_2	1006.000000000000000000000000000000	9.441988284444440000000000000000
					1708	F	4	04_03							4_3_2	1007.000000000000000000000000000000	8.464499200000000000000000000000
					1709	F	4	04_03							4_3_2	1008.000000000000000000000000000000	8.105216764444440000000000000000
					1710	F	4	04_03							4_3_2	1009.000000000000000000000000000000	6.946939511111110000000000000000
					1711	F	4	04_03							4_3_2	1010.000000000000000000000000000000	5.775400635555560000000000000000
					1712	F	4	04_03							4_3_2	1011.000000000000000000000000000000	5.438913853333330000000000000000
					1713	F	4	04_03							4_3_2	1012.000000000000000000000000000000	5.260634640000000000000000000000
					1714	F	4	04_03							4_3_2	1013.000000000000000000000000000000	4.102070648888890000000000000000
					1715	F	4	04_03							4_3_2	1014.000000000000000000000000000000	2.901212835555560000000000000000
					1716	F	4	04_03							4_3_2	1015.000000000000000000000000000000	1.625659831111110000000000000000
					1717	F	4	04_03							4_3_2	1016.000000000000000000000000000000	7.919195631111110000000000000000
					1718	F	4	04_03							4_3_3	1017.000000000000000000000000000000	3.278918173333330000000000000000
					1719	F	4	04_03							4_3_3	1018.000000000000000000000000000000	3.801784511111110000000000000000
					1720	F	4	04_03							4_3_3	1019.000000000000000000000000000000	5.524074973333330000000000000000
					1721	F	4	04_03							4_3_3	1020.000000000000000000000000000000	5.168591813333330000000000000000
					1722	F	4	04_03							4_3_3	1021.000000000000000000000000000000	4.841854115555560000000000000000
					1723	F	4	04_03							4_3_3	1022.000000000000000000000000000000	5.095186942222220000000000000000
					1724	F	4	04_03							4_3_3	1023.000000000000000000000000000000	2.666016173333330000000000000000
					1725	F	4	04_03							4_3_3	1024.000000000000000000000000000000	1.497488044444440000000000000000
					1726	F	4	04_03							4_3_3	1025.000000000000000000000000000000	1.339065422222220000000000000000
					1727	F	4	04_03							4_3_3	1026.000000000000000000000000000000	0.578708520000000000000000000000
					1728	F	4	04_03							4_3_3	1027.000000000000000000000000000000	3.368667097777780000000000000000
					1729	F	4	04_03							4_3_3	1028.000000000000000000000000000000	4.299131186666670000000000000000
					1730	F	4	04_03							4_3_3	1029.000000000000000000000000000000	3.545440937777780000000000000000
					1731	F	4	04_03							4_3_3	1030.000000000000000000000000000000	5.177409000000000000000000000000
					1732	F	4	04_03							4_3_3	1031.000000000000000000000000000000	4.650313280000000000000000000000
					1733	F	4	04_03							4_3_3	1032.000000000000000000000000000000	5.595902786666670000000000000000
					1734	F	4	04_03							4_3_3	1033.000000000000000000000000000000	2.475335551111110000000000000000
					1735	F	4	04_03							4_3_3	1034.000000000000000000000000000000	1.602362386666670000000000000000
					1736	F	4	04_03							4_3_3	1035.000000000000000000000000000000	1.165875804444440000000000000000
					1737	F	4	04_03							4_3_3	1036.000000000000000000000000000000	2.607665035555560000000000000000
					1738	F	4	04_03							4_3_4	1037.000000000000000000000000000000	6.459198551111110000000000000000
					1739	F	4	04_03							4_3_4	1038.000000000000000000000000000000	5.759845111111110000000000000000
					1740	F	4	04_03							4_3_4	1039.000000000000000000000000000000	6.772602942222220000000000000000
					1741	F	4	04_03							4_3_4	1040.000000000000000000000000000000	6.506438600000000000000000000000
					1742	F	4	04_03							4_3_4	1041.000000000000000000000000000000	8.627868048888890000000000000000
					1743	F	4	04_03							4_3_4	1042.000000000000000000000000000000	7.564716053333330000000000000000
					1744	F	4	04_03							4_3_4	1043.000000000000000000000000000000	3.761497853333330000000000000000
					1745	F	4	04_03							4_3_4	1044.000000000000000000000000000000	3.843361488888890000000000000000
					1746	F	4	04_03							4_3_4	1045.000000000000000000000000000000	2.769671880000000000000000000000
					1747	F	4	04_03							4_3_4	1046.000000000000000000000000000000	1.807666635555560000000000000000
					1748	F	4	04_03							4_3_4	1047.000000000000000000000000000000	0.921646902222222000000000000000
					1749	F	4	04_03							4_3_4	1048.000000000000000000000000000000	3.501856795555560000000000000000
					1750	F	4	04_03							4_3_4	1049.000000000000000000000000000000	3.527233088888890000000000000000
					1751	F	4	04_03							4_3_4	1050.000000000000000000000000000000	3.180137008888890000000000000000
					1752	F	4	04_03							4_3_4	1051.000000000000000000000000000000	4.277554168888890000000000000000
					1753	F	4	04_03							4_3_4	1052.000000000000000000000000000000	4.096120840000000000000000000000
					1754	F	4	04_03							4_3_4	1053.000000000000000000000000000000	5.095975471111110000000000000000
					1755	F	4	04_03							4_3_4	1054.000000000000000000000000000000	5.875973911111110000000000000000
					1756	F	4	04_03							4_3_4	1055.000000000000000000000000000000	2.479636617777780000000000000000
					1757	F	4	04_03							4_3_4	1056.000000000000000000000000000000	1.792827955555560000000000000000
					1758	F	4	04_03							4_3_4	1057.000000000000000000000000000000	1.077058777777780000000000000000
					1759	F	4	04_03							4_3_4	1058.000000000000000000000000000000	7.159913995555560000000000000000
					1760	F	4	04_03							4_3_4	1059.000000000000000000000000000000	5.635114177777780000000000000000
					1761	F	4	04_03							4_3_4	1060.000000000000000000000000000000	2.988811226666670000000000000000
					1762	F	4	04_03							4_3_4	1061.000000000000000000000000000000	3.184223022222220000000000000000
					1763	F	4	04_03							4_3_4	1062.000000000000000000000000000000	1.902075048888890000000000000000
					1764	F	4	04_03							4_3_4	1063.000000000000000000000000000000	5.052391328888890000000000000000
					1765	F	4	04_03							4_3_5	1064.000000000000000000000000000000	5.326010853333330000000000000000
					1766	F	4	04_03							4_3_5	1065.000000000000000000000000000000	5.904934426666670000000000000000
					1767	F	4	04_03							4_3_5	1066.000000000000000000000000000000	6.676760840000000000000000000000
					1768	F	4	04_03							4_3_5	1067.000000000000000000000000000000	7.440701964444440000000000000000
					1769	F	4	04_03							4_3_5	1068.000000000000000000000000000000	7.473175017777780000000000000000
					1770	F	4	04_03							4_3_5	1069.000000000000000000000000000000	7.462780773333330000000000000000
					1771	F	4	04_03							4_3_5	1070.000000000000000000000000000000	4.351030724444440000000000000000
					1772	F	4	04_03							4_3_5	1071.000000000000000000000000000000	3.230244435555560000000000000000
					1773	F	4	04_03							4_3_5	1072.000000000000000000000000000000	3.024868502222220000000000000000
					1774	F	4	04_03							4_3_5	1073.000000000000000000000000000000	2.028741462222220000000000000000
					1775	F	4	04_03							4_3_5	1074.000000000000000000000000000000	1.412398608888890000000000000000
					1776	F	4	04_03							4_3_5	1075.000000000000000000000000000000	0.485160320000000000000000000000
					1777	F	4	04_03							4_3_5	1076.000000000000000000000000000000	6.177263631111110000000000000000
					1778	F	4	04_03							4_3_5	1077.000000000000000000000000000000	7.510164191111110000000000000000
					1779	F	4	04_03							4_3_5	1078.000000000000000000000000000000	7.620629920000000000000000000000
					1780	F	4	04_03							4_3_5	1079.000000000000000000000000000000	7.934321048888890000000000000000
					1781	F	4	04_03							4_3_5	1080.000000000000000000000000000000	8.646577688888890000000000000000
					1782	F	4	04_03							4_3_5	1081.000000000000000000000000000000	5.657623093333330000000000000000
					1783	F	4	04_03							4_3_5	1082.000000000000000000000000000000	4.844793177777780000000000000000
					1784	F	4	04_03							4_3_5	1083.000000000000000000000000000000	3.688021297777780000000000000000
					1785	F	4	04_03							4_3_5	1084.000000000000000000000000000000	2.318059880000000000000000000000
					1786	F	4	04_03							4_3_5	1085.000000000000000000000000000000	1.322864737777780000000000000000
					1787	F	4	04_03							4_3_5	1086.000000000000000000000000000000	3.202287502222220000000000000000
					1788	F	4	04_03							4_3_5	1087.000000000000000000000000000000	1.606520084444440000000000000000
					1789	F	4	04_03							4_3_5	1088.000000000000000000000000000000	1.204298666666670000000000000000
					1790	F	5	05_01	16.800000000000000000000000000000	93.000000000000000000000000000000	13.000000000000000000000000000000							141.000000000000000000000000000000			52.470000000000000000000000000000	63.430000000000000000000000000000	1.760000000000000000000000000000	4.340000000000000000000000000000	97.890000000000000000000000000000	50.580000000000000000000000000000
					1791	F	5	05_01						18.700000000000000000000000000000
					1792	F	5	05_01						28.100000000000000000000000000000
					1793	F	5	05_01						27.500000000000000000000000000000
					1794	F	5	05_01						28.000000000000000000000000000000
					1795	F	5	05_01						26.600000000000000000000000000000
					1796	F	5	05_01						21.200000000000000000000000000000
					1797	F	5	05_01						20.900000000000000000000000000000
					1798	F	5	05_01						27.200000000000000000000000000000
					1799	F	5	05_01						21.800000000000000000000000000000
					1800	F	5	05_01						25.500000000000000000000000000000
					1801	F	5	05_01				2.000000000000000000000000000000	11.000000000000000000000000000000
					1802	F	5	05_01				2.000000000000000000000000000000	18.000000000000000000000000000000
					1803	F	5	05_01				3.000000000000000000000000000000	21.000000000000000000000000000000
					1804	F	5	05_01				3.000000000000000000000000000000	13.000000000000000000000000000000
					1805	F	5	05_01				2.000000000000000000000000000000	3.000000000000000000000000000000
					1806	F	5	05_01				3.000000000000000000000000000000	17.000000000000000000000000000000
					1807	F	5	05_01				3.000000000000000000000000000000	15.000000000000000000000000000000
					1808	F	5	05_01				2.000000000000000000000000000000	18.000000000000000000000000000000
					1809	F	5	05_01				3.000000000000000000000000000000	20.000000000000000000000000000000
					1810	F	5	05_01				2.000000000000000000000000000000	13.000000000000000000000000000000
					1811	F	5	05_01				2.000000000000000000000000000000	0.000000000000000000000000000000
					1812	F	5	05_01				1.000000000000000000000000000000	1.000000000000000000000000000000
					1813	F	5	05_01				2.000000000000000000000000000000	10.000000000000000000000000000000
					1814	F	5	05_01							5_1_1	1089.000000000000000000000000000000	5.165007591111110000000000000000
					1815	F	5	05_01							5_1_1	1090.000000000000000000000000000000	5.409809968888890000000000000000
					1816	F	5	05_01							5_1_1	1091.000000000000000000000000000000	6.012819515555560000000000000000
					1817	F	5	05_01							5_1_1	1092.000000000000000000000000000000	5.933249782222220000000000000000
					1818	F	5	05_01							5_1_1	1093.000000000000000000000000000000	6.456617911111110000000000000000
					1819	F	5	05_01							5_1_1	1094.000000000000000000000000000000	6.550381164444440000000000000000
					1820	F	5	05_01							5_1_1	1095.000000000000000000000000000000	4.277267431111110000000000000000
					1821	F	5	05_01							5_1_1	1096.000000000000000000000000000000	4.567087640000000000000000000000
					1822	F	5	05_01							5_1_1	1097.000000000000000000000000000000	2.415550724444440000000000000000
					1823	F	5	05_01							5_1_1	1098.000000000000000000000000000000	2.163508217777780000000000000000
					1824	F	5	05_01							5_1_1	1099.000000000000000000000000000000	1.172040666666670000000000000000
					1825	F	5	05_01							5_1_1	1100.000000000000000000000000000000	6.124647248888890000000000000000
					1826	F	5	05_01							5_1_1	1101.000000000000000000000000000000	6.213822697777780000000000000000
					1827	F	5	05_01							5_1_1	1102.000000000000000000000000000000	8.380269977777780000000000000000
					1828	F	5	05_01							5_1_1	1103.000000000000000000000000000000	6.906581168888890000000000000000
					1829	F	5	05_01							5_1_1	1104.000000000000000000000000000000	7.032459053333330000000000000000
					1830	F	5	05_01							5_1_1	1105.000000000000000000000000000000	6.944573924444440000000000000000
					1831	F	5	05_01							5_1_1	1106.000000000000000000000000000000	4.997624413333330000000000000000
					1832	F	5	05_01							5_1_1	1107.000000000000000000000000000000	4.358414222222220000000000000000
					1833	F	5	05_01							5_1_1	1108.000000000000000000000000000000	3.007807604444440000000000000000
					1834	F	5	05_01							5_1_1	1109.000000000000000000000000000000	2.171680244444440000000000000000
					1835	F	5	05_01							5_1_1	1110.000000000000000000000000000000	1.492685186666670000000000000000
					1836	F	5	05_01							5_1_1	1111.000000000000000000000000000000	0.437418480000000000000000000000
					1837	F	5	05_01							5_1_1	1112.000000000000000000000000000000	6.038267493333330000000000000000
					1838	F	5	05_01							5_1_1	1113.000000000000000000000000000000	2.217414920000000000000000000000
					1839	F	5	05_01							5_1_2	1114.000000000000000000000000000000	4.607947773333330000000000000000
					1840	F	5	05_01							5_1_2	1115.000000000000000000000000000000	5.354111155555560000000000000000
					1841	F	5	05_01							5_1_2	1116.000000000000000000000000000000	5.848662137777780000000000000000
					1842	F	5	05_01							5_1_2	1117.000000000000000000000000000000	5.874540222222220000000000000000
					1843	F	5	05_01							5_1_2	1118.000000000000000000000000000000	5.891744488888890000000000000000
					1844	F	5	05_01							5_1_2	1119.000000000000000000000000000000	6.316904928888890000000000000000
					1845	F	5	05_01							5_1_2	1120.000000000000000000000000000000	6.529736044444440000000000000000
					1846	F	5	05_01							5_1_2	1121.000000000000000000000000000000	3.950099626666670000000000000000
					1847	F	5	05_01							5_1_2	1122.000000000000000000000000000000	3.306445000000000000000000000000
					1848	F	5	05_01							5_1_2	1123.000000000000000000000000000000	1.858849328888890000000000000000
					1849	F	5	05_01							5_1_2	1124.000000000000000000000000000000	1.094263044444440000000000000000
					1850	F	5	05_01							5_1_2	1125.000000000000000000000000000000	0.408457964444444000000000000000
					1851	F	5	05_01							5_1_2	1126.000000000000000000000000000000	5.841923800000000000000000000000
					1852	F	5	05_01							5_1_2	1127.000000000000000000000000000000	7.354393893333330000000000000000
					1853	F	5	05_01							5_1_2	1128.000000000000000000000000000000	6.350023142222220000000000000000
					1854	F	5	05_01							5_1_2	1129.000000000000000000000000000000	7.344071333333330000000000000000
					1855	F	5	05_01							5_1_2	1130.000000000000000000000000000000	7.896328293333330000000000000000
					1856	F	5	05_01							5_1_2	1131.000000000000000000000000000000	7.710737266666670000000000000000
					1857	F	5	05_01							5_1_2	1132.000000000000000000000000000000	6.273535840000000000000000000000
					1858	F	5	05_01							5_1_2	1133.000000000000000000000000000000	4.848879191111110000000000000000
					1859	F	5	05_01							5_1_2	1134.000000000000000000000000000000	3.251176293333330000000000000000
					1860	F	5	05_01							5_1_2	1135.000000000000000000000000000000	2.828094702222220000000000000000
					1861	F	5	05_01							5_1_2	1136.000000000000000000000000000000	1.947307933333330000000000000000
					1862	F	5	05_01							5_1_2	1137.000000000000000000000000000000	0.896413977777778000000000000000
					1863	F	5	05_01							5_1_2	1138.000000000000000000000000000000	0.780285177777778000000000000000
					1864	F	5	05_01							5_1_2	1139.000000000000000000000000000000	0.411827133333333000000000000000
					1865	F	5	05_01							5_1_3	1140.000000000000000000000000000000	2.713399591111110000000000000000
					1866	F	5	05_01							5_1_3	1141.000000000000000000000000000000	4.158199568888890000000000000000
					1867	F	5	05_01							5_1_3	1142.000000000000000000000000000000	4.465439097777780000000000000000
					1868	F	5	05_01							5_1_3	1143.000000000000000000000000000000	4.863359448888890000000000000000
					1869	F	5	05_01							5_1_3	1144.000000000000000000000000000000	4.961208715555560000000000000000
					1870	F	5	05_01							5_1_3	1145.000000000000000000000000000000	5.041351924444440000000000000000
					1871	F	5	05_01							5_1_3	1146.000000000000000000000000000000	4.810241275555560000000000000000
					1872	F	5	05_01							5_1_3	1147.000000000000000000000000000000	2.038562231111110000000000000000
					1873	F	5	05_01							5_1_3	1148.000000000000000000000000000000	1.289029680000000000000000000000
					1874	F	5	05_01							5_1_3	1149.000000000000000000000000000000	3.472967964444440000000000000000
					1875	F	5	05_01							5_1_3	1150.000000000000000000000000000000	3.369885733333330000000000000000
					1876	F	5	05_01							5_1_3	1151.000000000000000000000000000000	3.703791875555560000000000000000
					1877	F	5	05_01							5_1_3	1152.000000000000000000000000000000	2.877126862222220000000000000000
					1878	F	5	05_01							5_1_3	1153.000000000000000000000000000000	4.295905386666670000000000000000
					1879	F	5	05_01							5_1_3	1154.000000000000000000000000000000	4.659488888888890000000000000000
					1880	F	5	05_01							5_1_3	1155.000000000000000000000000000000	5.081065106666670000000000000000
					1881	F	5	05_01							5_1_4	1156.000000000000000000000000000000	5.163788955555560000000000000000
					1882	F	5	05_01							5_1_4	1157.000000000000000000000000000000	5.675329151111110000000000000000
					1883	F	5	05_01							5_1_4	1158.000000000000000000000000000000	5.872389688888890000000000000000
					1884	F	5	05_01							5_1_4	1159.000000000000000000000000000000	6.063500417777780000000000000000
					1885	F	5	05_01							5_1_4	1160.000000000000000000000000000000	6.409019440000000000000000000000
					1886	F	5	05_01							5_1_4	1161.000000000000000000000000000000	6.451384946666670000000000000000
					1887	F	5	05_01							5_1_4	1162.000000000000000000000000000000	5.195473480000000000000000000000
					1888	F	5	05_01							5_1_4	1163.000000000000000000000000000000	4.331389186666670000000000000000
					1889	F	5	05_01							5_1_4	1164.000000000000000000000000000000	3.724006888888890000000000000000
					1890	F	5	05_01							5_1_4	1165.000000000000000000000000000000	2.739349360000000000000000000000
					1891	F	5	05_01							5_1_4	1166.000000000000000000000000000000	2.341859115555560000000000000000
					1892	F	5	05_01							5_1_4	1167.000000000000000000000000000000	1.208671417777780000000000000000
					1893	F	5	05_01							5_1_4	1168.000000000000000000000000000000	3.155047453333330000000000000000
					1894	F	5	05_01							5_1_4	1169.000000000000000000000000000000	4.985079635555560000000000000000
					1895	F	5	05_01							5_1_4	1170.000000000000000000000000000000	5.119918075555560000000000000000
					1896	F	5	05_01							5_1_4	1171.000000000000000000000000000000	5.506153862222220000000000000000
					1897	F	5	05_01							5_1_4	1172.000000000000000000000000000000	6.059486088888890000000000000000
					1898	F	5	05_01							5_1_4	1173.000000000000000000000000000000	7.291598320000000000000000000000
					1899	F	5	05_01							5_1_4	1174.000000000000000000000000000000	3.080567315555560000000000000000
					1900	F	5	05_01							5_1_4	1175.000000000000000000000000000000	2.289242733333330000000000000000
					1901	F	5	05_01							5_1_4	1176.000000000000000000000000000000	1.551681484444440000000000000000
					1902	F	5	05_01							5_1_4	1177.000000000000000000000000000000	1.045015831111110000000000000000
					1903	F	5	05_01							5_1_5	1178.000000000000000000000000000000	4.384148937777780000000000000000
					1904	F	5	05_01							5_1_5	1179.000000000000000000000000000000	5.334039511111110000000000000000
					1905	F	5	05_01							5_1_5	1180.000000000000000000000000000000	4.871459791111110000000000000000
					1906	F	5	05_01							5_1_5	1181.000000000000000000000000000000	5.357838746666670000000000000000
					1907	F	5	05_01							5_1_5	1182.000000000000000000000000000000	5.336691835555560000000000000000
					1908	F	5	05_01							5_1_5	1183.000000000000000000000000000000	6.420345582222220000000000000000
					1909	F	5	05_01							5_1_5	1184.000000000000000000000000000000	3.201068866666670000000000000000
					1910	F	5	05_01							5_1_5	1185.000000000000000000000000000000	3.422860537777780000000000000000
					1911	F	5	05_01							5_1_5	1186.000000000000000000000000000000	1.957272071111110000000000000000
					1912	F	5	05_01							5_1_5	1187.000000000000000000000000000000	1.498563311111110000000000000000
					1913	F	5	05_01							5_1_5	1188.000000000000000000000000000000	4.611962102222220000000000000000
					1914	F	5	05_01							5_1_5	1189.000000000000000000000000000000	4.637768502222220000000000000000
					1915	F	5	05_01							5_1_5	1190.000000000000000000000000000000	6.446868826666670000000000000000
					1916	F	5	05_01							5_1_5	1191.000000000000000000000000000000	6.040919817777780000000000000000
					1917	F	5	05_01							5_1_5	1192.000000000000000000000000000000	6.622424031111110000000000000000
					1918	F	5	05_01							5_1_5	1193.000000000000000000000000000000	6.112819315555560000000000000000
					1919	F	5	05_01							5_1_5	1194.000000000000000000000000000000	6.966007573333330000000000000000
					1920	F	5	05_01							5_1_5	1195.000000000000000000000000000000	2.503794275555560000000000000000
					1921	F	5	05_01							5_1_5	1196.000000000000000000000000000000	2.771463991111110000000000000000
					1922	F	5	05_01							5_1_5	1197.000000000000000000000000000000	1.823723951111110000000000000000
					1923	F	5	05_01							5_1_5	1198.000000000000000000000000000000	0.786665093333333000000000000000
					1924	F	5	05_01
					1925	F	5	05_01
					1926	F	5	05_01
					1927	F	5	05_01
					1928	F	5	05_01
					1929	F	5	05_01
					1930	F	5	05_01
					1931	F	5	05_01
					1932	F	5	05_01
					1933	F	5	05_01
					1934	F	5	05_01
					1935	F	5	05_01
					1936	F	5	05_01
					1937	F	5	05_01
					1938	F	5	05_01
					1939	F	5	05_01
					1940	F	5	05_01
					1941	F	5	05_01
					1942	F	5	05_01
					1943	F	5	05_01
					1944	F	5	05_01
					1945	F	5	05_01
					1946	F	5	05_01
					1947	F	5	05_01
					1948	F	5	05_01
					1949	F	5	05_01
					1950	F	5	05_01
					1951	F	5	05_01
					1952	F	5	05_01
					1953	F	5	05_01
					1954	F	5	05_01
					1955	F	5	05_01
					1956	F	5	05_01
					1957	F	5	05_01
					1958	F	5	05_01
					1959	F	5	05_01
					1960	F	5	05_01
					1961	F	5	05_01
					1962	F	5	05_01
					1963	F	5	05_01
					1964	F	5	05_01
					1965	F	5	05_01
					1966	F	5	05_01
					1967	F	5	05_01
					1968	F	5	05_01
					1969	F	5	05_01
					1970	F	5	05_01
					1971	F	5	05_01
					1972	F	5	05_01
					1973	F	5	05_01
					1974	F	5	05_01
					1975	F	5	05_01
					1976	F	5	05_01
					1977	F	5	05_01
					1978	F	5	05_01
					1979	F	5	05_01
					1980	F	5	05_01
					1981	F	5	05_01
					1982	F	5	05_01
					1983	F	5	05_01
					1984	F	5	05_01
					1985	F	5	05_01
					1986	F	5	05_01
					1987	F	5	05_01
					1988	F	5	05_01
					1989	F	5	05_01
					1990	F	5	05_01
					1991	F	5	05_01
					1992	F	5	05_01
					1993	F	5	05_01
					1994	F	5	05_01
					1995	F	5	05_01
					1996	F	5	05_01
					1997	F	5	05_01
					1998	F	5	05_01
					1999	F	5	05_01
[truncated: 3,042 more rows]
